# Supplementary material for: A cell fitness selection model for neuronal survival during development
Source: Nat Commun. 2019 Sep 12;10:4137. doi: 10.1038/s41467-019-12119-3 (PMC6742664; doi:10.1038/s41467-019-12119-3)
Supplement: Supplementary file 4 — Supplementary Data 1 [file 41467_2019_12119_MOESM4_ESM.xlsx]

## Sheet: gene expression in PSNs. E11.5
Gene expression in Runx3high versus Runx3low subgroups of PSNs
	Runx3 high	Runx3 low
A130010J15Rik	0.205476	0.160011
A130077B15Rik	0.000167799	0
A230009B12Rik	0.000230513	0
A230020J21Rik	0	0.00046022
A230046K03Rik	0.951892	0.9208
A230050P20Rik	0.000483472	0.00456754
A230056J06Rik	0.0064598	0.00897512
A230056P14Rik	0.037479	0.0743444
A230057D06Rik	0.0233994	0.0485019
A230070E04Rik	0.0404627	0.03619
A230072C01Rik	0.0688022	0.0531422
A230072E10Rik	0.0126102	0.00225765
A230073K19Rik	0.0477554	0.0384263
A230077H06Rik	0	0
A230103J11Rik	0.0107981	0.00870903
A230108P19Rik	0.000195971	0
A2m	0.00839707	0.00244322
A330009N23Rik	0.0149857	0.0176607
A330021E22Rik	0.042299	0.0444465
A330023F24Rik	0.0150326	0.00847288
A330032B11Rik	0.00138941	0.00129253
A330033J07Rik	0.00329007	0.00306797
A330035P11Rik	0.0413108	0.0144101
A330040F15Rik	0.00344062	0.0125903
A330041J22Rik	0.0151028	0.0122621
A330050F15Rik	0	0
A330069E16Rik	0.017809	0.0332322
A330070K13Rik	0.000345795	0
A330074K22Rik	0.00867512	0.00334941
A330076C08Rik	0.000230142	0.00298389
A330076H08Rik	0.06435	0.0456269
A330093E20Rik	0.000664614	0.00132614
A330102I10Rik	0.0040591	0.00129111
A3galt2	0.0834038	0.153602
A430005L14Rik	0.117998	0.102158
A430033K04Rik	0.282197	0.17988
A430035B10Rik	0.00773732	0.0170375
A430078G23Rik	0	0.00119387
A430088P11Rik	0.00223136	0.000231445
A430090L17Rik	0.0155316	0.0109755
A430093F15Rik	0	0.000381718
A430105I19Rik	0.00637273	0.0105003
A4galt	0.00264015	0
A530016L24Rik	0	0
A530032D15Rik	0.000537271	0.00326714
A530054K11Rik	0.0557895	0.0914065
A530058N18Rik	0.00118442	0.00697328
A530065N20Rik	0	0
A530072M11Rik	0.00738142	0.0096627
A630012P03Rik	0.00185949	0
A630020A06	0.00575028	0
A630023A22Rik	0.00137219	0
A630066F11Rik	0.0743473	0.0550584
A630072M18Rik	0.0641443	0.068563
A630075F10Rik	0.00143983	0
A630089N07Rik	0.0473391	0.043244
A730006G06Rik	0.00238902	0.0215898
A730017C20Rik	3.82086	2.39384
A730017L22Rik	0.0490548	0.0563678
A730020E08Rik	0.131818	0.0766414
A730043L09Rik	0.000503396	0.00091073
A730046J19Rik	0	0
A730056A06Rik	0.0328444	0.00225083
A730090N16Rik	0.0110382	0.0165307
A730098P11Rik	0.0194193	0.0159094
A830009L08Rik	0.000322062	0
A830010M20Rik	0.56171	0.678946
A830018L16Rik	0.000533178	0.0029165
A830019L24Rik	0.000915762	0
A830052D11Rik	0.0180616	0.00699336
A830080D01Rik	0.510892	0.521215
A830082K12Rik	0.0542735	0.0629877
A830082N09Rik	0.0892028	0.200323
A930003A15Rik	0	0
A930003O13Rik	0.00925948	0.00278012
A930004D18Rik	0.0559373	0.0355413
A930005H10Rik	0.0163706	0.0146539
A930006K02Rik	0.0476501	0.0814047
A930007I19Rik	0.00559789	0.00206659
A930009A15Rik	0.000673024	0.00145781
A930011G23Rik	0.000497087	0.000442588
A930011O12Rik	0.769364	0.824043
A930012L18Rik	0.0245566	0.0115249
A930013F10Rik	0.150085	0.163888
A930015D03Rik	0.0151142	0.018904
A930016O22Rik	0.00104359	0.0032394
A930017M01Rik	0.0015317	0.000257329
A930018P22Rik	0	0
A930019D19Rik	0.0019755	0.00521574
A930024E05Rik	0.00734915	0.00609056
A930041C12Rik	0.00108945	0.00102689
AA387883	0.00188172	0.00727975
AA388235	0.195813	0.208332
AA413626	0.00619105	0.00703976
AA414768	0.0307494	0.018703
AA415398	0.031865	0.0267959
AA465934	0.0186379	0.0155684
AA467197	0.00361087	0.00305931
AA474331	0.00224918	0.00243772
AA543186	0.0072028	0.00871078
AA986860	0.0164661	0.00521977
AA987161	0.086369	0.110501
Aaas	0.372075	0.460325
Aacs	2.02502	1.73933
Aadat	0.0312111	0.0242919
Aaed1	0.0308214	0.0449441
Aagab	0.794593	0.898629
Aak1	1.14574	1.4085
Aamdc	0.0916319	0.101383
Aamp	1.50894	1.63281
Aanat	0.00573653	0.00530337
Aar2	0.814773	0.759138
Aard	0.00524315	0.00749069
Aars	1.8648	1.87265
Aars2	0.244227	0.239079
Aarsd1	0.667785	0.756466
Aasdh	0.0903635	0.134435
Aasdhppt	0.522127	0.552343
Aass	0.000680404	0.0133931
Aatf	0.307324	0.257213
Aatk	0.0761976	0.0548919
AB124611	0.0158931	0.0146664
Abat	1.49269	1.50892
Abca1	0.040485	0.0334934
Abca12	0.000825479	0.00222198
Abca13	0.00435855	0.00298389
Abca15	0.000846921	0.00102036
Abca17	0.00209914	0.00533461
Abca2	0.199243	0.194113
Abca3	0.912894	0.871393
Abca4	0.0102006	0.0110669
Abca5	0.0742014	0.0447168
Abca6	0.00324864	0.000683671
Abca7	0.667268	0.743594
Abca8a	0.000686573	0
Abca8b	0.027896	0.0366232
Abca9	0	0
Abcb10	0.296924	0.298519
Abcb1a	0.00271169	0
Abcb1b	0	0
Abcb4	0.00119098	0.00863228
Abcb6	0.323523	0.343682
Abcb7	0.374025	0.37937
Abcb8	0.557798	0.593033
Abcb9	0.082439	0.0669483
Abcc1	0.335662	0.418109
Abcc10	0.139252	0.124538
Abcc12	0	0.00708381
Abcc2	0.000154915	0.000220779
Abcc3	0.000686573	0.00145846
Abcc4	0.280127	0.160363
Abcc5	1.12215	1.38363
Abcc8	0.0195307	0.168251
Abcc9	0.00428838	0
Abcd1	0.129641	0.172992
Abcd2	0.134393	0.106609
Abcd3	0.656268	0.665735
Abcd4	0.141095	0.100514
Abce1	1.68222	1.65131
Abcf1	1.24504	1.41654
Abcf2	1.22996	1.20755
Abcf3	0.769674	0.839808
Abcg1	0.47907	0.549771
Abcg2	0.231592	0.520983
Abcg3	0	0.000596777
Abcg4	0.197379	0.0777343
Abcg5	0.000298943	0.0031955
Abhd1	0.000997743	0.000551103
Abhd10	1.29676	1.38643
Abhd11	0.705504	0.716659
Abhd11os	0.0126602	0.017669
Abhd12	0.909467	1.04414
Abhd12b	0	0.000962864
Abhd13	0.278356	0.326029
Abhd14a	0.387577	0.385415
Abhd14b	0.128295	0.0934382
Abhd15	0.0898512	0.11536
Abhd16a	0.864492	0.756556
Abhd16b	0.00412548	0.0140296
Abhd17a	0.642033	0.659282
Abhd17b	0.517427	0.438006
Abhd17c	0.964816	0.791284
Abhd2	0.327592	0.543506
Abhd3	0.00029468	0
Abhd4	0.359633	0.690123
Abhd5	0.586475	0.640091
Abhd6	0.183137	0.208912
Abhd8	1.11651	1.08327
Abi1	0.805236	0.924232
Abi2	1.44976	1.24967
Abi3bp	0.0054235	0.00711395
Abl1	0.646903	0.755138
Abl2	0.664444	0.678976
Ablim1	2.83243	1.20883
Ablim2	0.0490318	0.0218368
Ablim3	0.979603	0.337723
Abr	0.617934	0.72086
Abracl	0.193852	0.306585
Abt1	0.235198	0.235584
Abtb1	0.450798	0.530363
Abtb2	0.77869	0.628246
Acaa1a	0.595379	0.640005
Acaa1b	0.0872421	0.0593886
Acaa2	0.978235	1.19405
Acaca	0.618535	0.45252
Acacb	0	0.000795384
Acad10	0.0418826	0.0531239
Acad11	0.0700827	0.124534
Acad12	0.0153508	0.00809442
Acad8	0.341634	0.348375
Acad9	0.590974	0.672399
Acadl	1.31797	1.26931
Acadm	0.49403	0.411239
Acads	0.413686	0.42191
Acadsb	0.285149	0.236741
Acadvl	0.578494	0.598521
Acap1	0.00102619	0.000614826
Acap2	0.577206	0.581539
Acap3	1.74341	1.55772
Acat1	3.1145	3.14878
Acat2	3.7629	3.36475
Acat3	0.0271176	0.0220866
Acbd3	0.546468	0.509272
Acbd4	0.0193057	0.0104647
Acbd5	0.621459	0.636954
Acbd6	0.323926	0.322043
Acbd7	0.0034499	0.00689436
Accs	0.164268	0.416596
Accsl	0.000560849	0.00885559
Acd	0.923836	0.878269
Ace	0.0263851	0.0434215
Ace3	0	0.00189959
Acer2	0.0199981	0.0158498
Acer3	0.140492	0.103119
Ache	2.53769	3.21473
Acin1	0.730757	0.845273
Ackr1	0.849889	0.969287
Ackr3	0.00275212	0.000712
Ackr4	0.00190808	0.00294619
Acly	8.38007	7.49137
Acmsd	0.0026757	0.000290045
Acn9	0.171161	0.236646
Acnat1	0.00165381	0.00114404
Aco1	0.935838	0.789671
Aco2	2.0865	2.05693
Acot1	0.0118495	0.0154317
Acot10	0.19079	0.207235
Acot11	0.0211489	0.0177115
Acot12	0.000313616	0.000962864
Acot13	0.274797	0.326751
Acot2	0.101796	0.0888664
Acot3	0.000922053	0.000673021
Acot4	0.0134297	0.00554538
Acot6	0.000143775	0.00180296
Acot7	11.4643	9.30315
Acot8	0.287564	0.2614
Acot9	0.685522	0.811235
Acox1	1.23972	1.09428
Acox2	0.00058717	0
Acox3	0.311423	0.371901
Acoxl	0.000702785	0.000225602
Acp1	0.314863	0.387815
Acp2	0.839602	0.800375
Acp5	0.000968363	0.000254891
Acp6	0.0259875	0.0508623
Acpp	0.0010134	0.00273496
Acpt	0.000315542	0
Acr	0.000326875	0.00374636
Acrbp	0.0457682	0.069498
Acsbg1	0	0.00474753
Acsbg2	0	0.00267175
Acsf2	0	0
Acsf3	0.203975	0.163933
Acsl1	1.00966	1.36083
Acsl3	1.01862	0.842317
Acsl4	1.35589	1.40993
Acsl5	0.240976	0.390736
Acsl6	0.26165	0.204875
Acsm3	0.000171729	0.00301569
Acsm5	0.000921637	0.000596777
Acss1	0.0492434	0.0253371
Acss2	1.1603	1.2991
Acss2os	0.000371896	0.00298384
Acss3	0.00015897	0.00453841
Acta1	0.0201735	0.0118485
Acta2	0.0467893	0.00655811
Actb	33.7952	42.7032
Actbl2	0	0
Actc1	0.0149652	0.04478
Actg1	0.519064	0.616954
Actg2	0.00186837	0.0111433
Actl10	0.0013713	0.00298925
Actl6a	0.762998	1.07982
Actl6b	1.42261	1.4605
Actl7a	0	0.00515351
Actn1	0.217906	0.205108
Actn2	0.0416805	0.0233268
Actn3	0.0328282	0.0309791
Actn4	1.03988	1.01498
Actr10	2.82769	3.31851
Actr1a	4.95451	4.90077
Actr1b	2.04658	2.09987
Actr2	2.15472	2.22695
Actr3	1.63492	1.57072
Actr3b	0.421033	0.504663
Actr5	0.0663052	0.0583273
Actr6	0.303892	0.22647
Actr8	0.820273	0.878662
Acvr1	0.184154	0.0963159
Acvr1b	0.276628	0.293077
Acvr1c	0.0121543	0
Acvr2a	2.38041	0.963114
Acvr2b	0.406253	0.509963
Acvrl1	0.00730579	0
Acy1	0.120648	0.133488
Acy3	0.0110036	0.075165
Acyp1	0.151794	0.165872
Acyp2	0.213035	0.162587
Ada	0.00695761	0.0130359
Adad1	0.000947072	0
Adad2	0	0.00269208
Adal	0.358452	0.312454
Adam10	2.05938	2.86656
Adam11	8.24269	7.06052
Adam12	0.10251	0.0210563
Adam15	0.279246	0.172596
Adam17	0.275142	0.309164
Adam18	0	0.000244935
Adam19	3.63938	4.70911
Adam1a	0.125996	0.153827
Adam1b	0.000380798	0.00175675
Adam21	0.0295764	0.0253421
Adam22	1.73008	1.89512
Adam23	0.513418	0.435235
Adam28	0.00535026	0.000227757
Adam32	0.00300401	0.0103034
Adam4	0.0177933	0.0176848
Adam5	0	0.0151322
Adam7	0.0329814	0.0212002
Adam8	0.0560141	0.120521
Adam9	0.361842	0.490247
Adamdec1	0	0
Adamts1	0.543828	0.573617
Adamts10	0.338612	0.28824
Adamts12	0.00312085	0.0212641
Adamts13	0.000518693	0.00114711
Adamts14	0.00298728	0.00847808
Adamts15	0.0549183	0.0264342
Adamts17	0.0337328	0
Adamts18	0.00537479	0.01491
Adamts19	0.0378648	0.0245897
Adamts2	0.0199367	0.0128452
Adamts20	0.0373451	0.0484046
Adamts3	0.241418	0.0884911
Adamts4	0.0142608	0.00508619
Adamts5	0.342587	0.278738
Adamts6	0.00563525	0.037693
Adamts7	0.0436115	0.0766974
Adamts8	0.00460317	0.000933011
Adamts9	0.0244227	0.0426264
Adamtsl1	0.00262482	0.0163413
Adamtsl2	0.0869359	0.0108383
Adamtsl3	0.00146682	0.00521578
Adamtsl4	0.00209359	0.00974286
Adap1	0.323994	0.225365
Adap2	0.00422689	0
Adar	0.588934	0.565454
Adarb1	0.0888343	0.125048
Adarb2	0.0110557	0.0616326
Adat1	0.139324	0.14397
Adat2	0.058086	0.0320453
Adat3	0.0434083	0.0581273
Adck1	0.214304	0.169341
Adck2	0.274995	0.294152
Adck3	0.00346074	0.0415905
Adck4	0.116001	0.158899
Adck5	0.117634	0.110567
Adcy1	1.40608	0.666275
Adcy10	0.00431981	0.00391899
Adcy2	0.507437	0.531247
Adcy3	0.0190792	0.0340823
Adcy4	0.00234677	0.00281079
Adcy5	0.101879	0.0505945
Adcy6	0.257678	0.198834
Adcy7	0.0126466	0.00625962
Adcy8	0.0016737	0.000481432
Adcy9	0.367932	0.290043
Adcyap1	0.703592	0.698368
Adcyap1r1	0.0242251	0.698377
Add1	3.53267	3.33058
Add2	3.47062	3.14749
Add3	0.0296513	0.0284397
Adgb	0.00294317	0.00538953
Adh4	0	0.0137079
Adh5	2.45018	2.97099
Adhfe1	0	0.000596777
Adi1	0.211508	0.204369
Adig	0	0.00106195
Adipor1	1.62473	1.52606
Adipor2	0.618886	0.649839
Adk	0.251443	0.256552
Adm	0.00490999	0
Adnp	1.55491	1.71561
Adnp2	0.19362	0.252998
Ado	1.77031	1.48281
Adora1	0.0118027	0.0068788
Adora2a	0.00412169	0.00139358
Adora2b	0.00149538	0
Adpgk	0.564124	0.650352
Adprh	2.22498	2.07743
Adprhl1	0.0231925	0
Adprhl2	0.272106	0.25904
Adprm	0.405603	0.407901
Adra1b	0.00760855	0.00650658
Adra1d	0.00121121	0
Adra2a	0.0187858	0.0149192
Adra2b	0.00267502	0.000962864
Adra2c	0.0475255	0.0410534
Adrb1	0.00877105	0.00129234
Adrb2	0.00238455	0.0033651
Adrbk1	0.472484	0.416657
Adrbk2	0.00239683	0.000205042
Adrm1	0.213666	0.215447
Adsl	0.565018	0.586953
Adss	0.828856	0.883304
Adssl1	0.00313318	0.00200456
Aebp1	0.00014533	0.0025877
Aebp2	0.300621	0.261144
Aen	0.282794	0.270152
Aes	1.22756	1.07926
AF357355	0.00188943	0.00155376
AF357359	0.00544852	0.00466632
AF357399	0.00199116	0.00707418
AF357425	0.013411	0.0059816
AF357426	0.00108456	0.000892538
AF366264	0.000500454	0
AF529169	0.00692182	0.0101429
Afap1	3.51463	4.18886
Afap1l1	0.0903768	0.123936
Afap1l2	0.0183764	0.00312941
Aff1	0.0615642	0.0401653
Aff2	0.0266311	0.0122551
Aff3	0.0827567	0.487372
Aff4	1.60514	1.72467
Afg3l1	0.640821	0.690281
Afg3l2	0.573809	0.518207
Afmid	0.0136657	0.0225992
Aftph	0.57683	0.527481
Aga	0.143251	0.180894
Agap1	1.19859	1.14006
Agap2	0.0555384	0.0242667
Agap3	0.900336	0.857612
Agbl1	0.00571803	0.00835134
Agbl3	0.0286767	0.0286878
Agbl4	0.00932421	0.0114273
Agbl5	0.303173	0.222147
Ager	0.0094258	0.0161154
Agfg1	1.14589	1.43316
Agfg2	0.112268	0.113537
Aggf1	0.504049	0.523303
Agk	0.0962474	0.0892055
Agl	0.609546	0.653466
Agmat	0.00131643	0
Ago1	1.25627	1.37167
Ago2	0.492222	0.446459
Ago3	0.22784	0.266636
Ago4	0.251181	0.167169
Agpat1	1.3844	1.42519
Agpat2	0.00562804	0.0197812
Agpat3	0.211284	0.213102
Agpat4	0.751428	0.985957
Agpat5	0.561737	0.557268
Agpat6	1.43906	1.5296
Agpat9	0.00602779	0.000694173
Agps	1.36483	1.48544
Agr3	0.000166153	0.000481432
Agrn	5.90223	5.27769
Agrp	0.048816	0.0496537
Agt	0.000510254	0.00167229
Agtpbp1	1.17896	0.885604
Agtr1a	0.0193754	0.00608022
Agtrap	0.00554372	0.0150332
Ahctf1	0.692912	0.722565
Ahcy	0.100549	0.132208
Ahcyl1	1.28937	1.36814
Ahcyl2	0.708787	0.783228
Ahdc1	0.176086	0.140756
Ahi1	0.588573	0.649781
Ahnak	0.000160958	0
Ahr	0.24943	0.423702
Ahrr	0.0128591	0.00122699
Ahsa1	1.4904	1.18995
Ahsa2	1.09822	1.32861
AI115009	0.00055458	0
AI118078	0.07178	0.12166
AI182371	0.00110161	0.00206224
AI197445	0.0172956	0.00345103
AI314180	0.64686	0.780121
AI413582	0.395715	0.321602
AI414108	0.306212	0.257333
AI427809	0.00741828	0
AI429214	0.00283833	0.0120137
AI450353	0.0273051	0.0440153
AI462493	0.383069	0.38165
AI464131	0.341774	0.282141
AI504432	0.0118987	0.00305869
AI506816	0.0171902	0.0124611
AI507597	0.0078629	0.00256914
AI593442	0.619647	0.379729
AI597479	0.567162	0.482427
AI646519	0	0
AI661453	0	0
AI662270	0	0.000266965
AI837181	0.20263	0.200187
AI839979	0.00338386	0.00945026
AI846148	0.302915	0.336971
AI848285	0.0416837	0.0498599
AI854517	0.0037263	0
AI854703	0.0985107	0.123666
AI987944	0.0542862	0.0284763
Aicda	0.00193968	0.00246421
Aida	0.287883	0.323677
Aif1	0.000321674	0.00059259
Aif1l	0.0292698	0.0118608
Aifm1	0.544042	0.535675
Aifm2	0.115316	0.17594
Aifm3	0.00102465	0.00219619
Aig1	0.712271	0.451574
Aim1	0.00259827	0.00429614
Aim1l	0.00709323	0.00202883
Aim2	0	0.000983195
Aimp1	0.780375	0.850124
Aimp2	0.901167	0.801195
Aip	0.671621	0.777581
Aipl1	0.0147686	0
Airn	0.00250276	0.00728598
Ajap1	0.0570439	0.0483914
Ajuba	0.00154352	0
AK010878	0.244087	0.226519
Ak1	0.318428	0.209993
AK129341	0.0632868	0.0622121
Ak2	0.688505	0.779997
Ak3	1.35943	1.45536
Ak4	0.0346299	0.00834502
Ak5	0.00440572	0.0161293
Ak6	0.442746	0.422922
Ak7	0.00458053	0.00332249
Ak8	0.0228233	0.0142384
Akap1	0.382776	0.428738
Akap10	0.223193	0.270113
Akap11	2.1	1.73048
Akap12	3.14112	3.87973
Akap13	2.75186	2.52736
Akap14	0	0.000327732
Akap17b	0.384295	0.307088
Akap2	0.0438315	0.0168957
Akap5	0.287809	0.222334
Akap6	3.12311	3.31427
Akap7	0.420324	0.763974
Akap8	1.62733	1.6324
Akap8l	0.900937	0.961385
Akap9	2.19109	2.32829
Akip1	0.0956642	0.0482371
Akirin1	0.886254	0.871394
Akirin2	1.22608	1.20889
Akna	0.0789418	0.138983
Aknad1	0.000170085	0.00139349
Akr1a1	9.13799	9.966
Akr1b10	0.00461982	0.0240857
Akr1b3	0	0.000744915
Akr1b7	0.00065764	0.000922218
Akr1b8	0.191553	0.383148
Akr1c13	0.00221248	0.0121698
Akr1c19	0.00700746	0.00229936
Akr1c21	0.00176348	0
Akr1e1	0.578265	0.962828
Akr7a5	0.248441	0.258158
Akt1	1.23974	1.25067
Akt1s1	0.31383	0.383237
Akt2	0.248597	0.357076
Akt3	1.53006	1.47358
Aktip	1.10592	1.02166
Alad	0.205657	0.246159
Alas1	0.225607	0.284069
Alas2	0.0122615	0.0133334
Alcam	0.699589	4.17287
Aldh16a1	0.159911	0.220028
Aldh18a1	0.565814	0.81984
Aldh1a2	0.0257869	0.026954
Aldh1a3	0.00441258	0.00146706
Aldh1a7	0.026209	0.0224048
Aldh1b1	0.0647279	0.146771
Aldh1l1	0.0714119	0.0460271
Aldh1l2	0.428252	0.329419
Aldh2	0.404527	0.209737
Aldh3a1	0.000343257	0
Aldh3a2	0.32746	0.294313
Aldh3b2	0.00804296	0.00158955
Aldh4a1	0.309018	0.27433
Aldh5a1	0.143169	0.167027
Aldh6a1	0.316259	0.249702
Aldh7a1	0.442287	0.487872
Aldh8a1	0.00731476	0
Aldh9a1	0.457982	0.514788
Aldoa	8.28246	8.14575
Aldoart1	0.0326125	0.0296805
Aldoart2	0.00360828	0.00274271
Aldob	0.0032537	0
Aldoc	0.111622	0.0583089
Alg1	0.179149	0.178239
Alg10b	2.50943	2.58643
Alg11	0.598071	0.557606
Alg12	0.203913	0.200256
Alg13	0.109263	0.133799
Alg14	0.301533	0.360657
Alg2	3.77421	3.02338
Alg3	0.519425	0.523827
Alg5	0.411065	0.402173
Alg6	0.0583771	0.056887
Alg8	0.15624	0.214002
Alg9	0.903518	0.720555
Alk	0.000705339	0.00119355
Alkbh1	0.387391	0.382743
Alkbh2	0.0862992	0.0408225
Alkbh3	0.234535	0.203145
Alkbh4	0.200658	0.192139
Alkbh5	0.620841	0.618102
Alkbh6	0.432297	0.41632
Alkbh7	0.290168	0.25687
Alkbh8	0.311524	0.334728
Allc	0.000176335	0
Alms1	0.16412	0.134579
Alms1.ps2	0.000171524	0
Alox12	0.000822133	0.00154034
Alox12b	0.0064394	0.00462891
Alox5	0.00944619	0.00260152
Alox5ap	0.0526117	0.0321566
Alox8	0.000610353	0
Aloxe3	0.00116131	0
Alpk1	0.00834608	0.00579835
Alpk2	0	0.00114711
Alpk3	0.00185708	0.00255414
Alpl	0.105708	0.0234696
Als2	0.34542	0.492375
Als2cl	0.0180362	0.0229824
Als2cr11	0.00311341	0.0015455
Alx1	0.00309601	0
Alx4	0.00462718	0
Alyref	0.273159	0.254201
Alyref2	0.111741	0.0640373
Amacr	0.140219	0.152657
Ambp	0.000653751	0.00162064
Ambra1	0.404997	0.482239
Amd1	0.000484942	0.000195294
Amdhd1	0	0
Amdhd2	0.240527	0.292843
Amer1	0.347346	0.314276
Amer2	0.234731	0.25877
Amer3	0.413733	0.362929
Amfr	1.79478	1.80768
Amh	0.000378215	0.000824898
Amhr2	0.00114781	0.00213951
Amigo1	0.969314	1.21136
Amigo2	0.186267	0.107471
Amigo3	0.176838	0.101873
Ammecr1	0.0349418	0.104402
Ammecr1l	0.628847	0.786951
Amn	0.00256549	0.00149878
Amn1	0.912975	0.909635
Amot	0.177108	0.298339
Amotl1	0.466756	0.657293
Amotl2	0.826688	0.724863
Ampd1	0	0.00050986
Ampd2	0.742831	0.64079
Ampd3	0.045833	0.0141035
Amph	1.32312	0.877743
Amt	0.0301283	0.0486793
Amy1	0.0913387	0.100356
Amz1	0.000577336	0.009
Amz2	0.551602	0.522399
Anapc1	1.09622	1.18149
Anapc10	0.392088	0.417618
Anapc11	0.898528	0.822121
Anapc13	0.154722	0.177909
Anapc15	0.113045	0.142657
Anapc16	0.797407	0.904902
Anapc2	2.51431	2.48493
Anapc4	1.87101	1.69187
Anapc5	5.48091	5.24877
Anapc7	0.780971	0.852259
Ang	0.0262771	0.0192538
Angel1	0.410118	0.420862
Angel2	0.602665	0.810355
Angpt1	0.0167918	0.00620173
Angpt2	0.0193727	0.0137978
Angpt4	0.000683356	0
Angptl1	0.0311822	0.0186774
Angptl2	0.0550353	0.0777319
Angptl3	0.0130943	0.0158245
Angptl4	0.00939954	0.00101088
Angptl6	0.0516681	0.0405421
Angptl7	0.000369783	0.00178326
Ank	0.517207	0.349055
Ank1	0.0745789	0.0079891
Ank2	3.17704	3.05377
Ank3	2.74023	2.81667
Ankar	0.000885781	0.00468447
Ankdd1b	0.0970412	0.0878274
Ankef1	0.00353617	0.00447039
Ankfy1	0.45108	0.45709
Ankhd1	0.924424	1.02008
Ankib1	0.719365	0.743581
Ankk1	0.00264148	0
Ankle1	0.000193129	0.00170429
Ankle2	0.430837	0.5245
Ankmy1	0.000156808	0
Ankmy2	0.411181	0.397131
Ankra2	0.533919	0.377214
Ankrd1	0.00136783	0.00773257
Ankrd10	1.43553	1.52309
Ankrd11	1.64811	1.50065
Ankrd12	1.04847	0.971268
Ankrd13a	1.82146	1.76861
Ankrd13b	0.774269	0.711265
Ankrd13c	0.162181	0.156984
Ankrd13d	0.378163	0.339521
Ankrd16	0.496007	0.425239
Ankrd17	2.29214	2.08754
Ankrd2	0.00480447	0.00265876
Ankrd22	0.000227785	0
Ankrd23	0.0436214	0.0771002
Ankrd24	0.0961419	0.102261
Ankrd26	0.23645	0.226716
Ankrd27	0.187227	0.236988
Ankrd28	0.29396	0.408241
Ankrd29	0.300106	0.410414
Ankrd32	0.245394	0.21411
Ankrd33	0.000403533	0
Ankrd33b	0.00517272	0
Ankrd34a	0.0580639	0.0226717
Ankrd34b	0.00202288	0.000845919
Ankrd35	0.00774068	0.00469021
Ankrd36	0.000552424	0.000441559
Ankrd37	0.210849	0.190511
Ankrd39	0.079655	0.0711552
Ankrd40	0.480574	0.544299
Ankrd42	0.135306	0.098029
Ankrd44	0.141707	0.129166
Ankrd45	0.103822	0.043374
Ankrd46	2.3081	2.32131
Ankrd49	0.299824	0.403299
Ankrd50	0.5411	0.642781
Ankrd52	0.277819	0.312127
Ankrd53	0.000550802	0.00361197
Ankrd54	0.489382	0.571456
Ankrd55	0.0107465	0.00756135
Ankrd6	0.440626	0.298453
Ankrd61	0.00555175	0.00263052
Ankrd7	0.00375762	0
Ankrd9	0.0265599	0.0232971
Anks1	0.807701	0.765088
Anks1b	0.253629	0.410809
Anks3	0.602592	0.519618
Anks6	0.108149	0.0914563
Ankzf1	0.219008	0.21604
Anln	0.0345255	0.0395237
Ano1	0.00631383	0.000175399
Ano10	1.44516	1.31459
Ano2	0	0.030332
Ano3	0.354853	0.264635
Ano4	0.151556	0.0956099
Ano5	0.0726119	0.0727406
Ano6	0.676085	0.621442
Ano7	0.00267086	0
Ano8	0.0979292	0.132494
Ano9	0.000483299	0
Anp32a	0.367272	0.517922
Anp32b	0.670013	0.833407
Anp32e	1.22509	1.37445
Anpep	0.00132923	0.00244571
Antxr1	0.0319023	0.0315892
Antxr2	0.0433088	0.393074
Antxrl	0.000312055	0.00022486
Anxa1	0.049979	0.00240269
Anxa11	0.000371896	0.000325184
Anxa2	1.56459	0.604694
Anxa3	0.0470858	0.0120396
Anxa4	0.0590731	0.0524015
Anxa5	4.6974	3.53266
Anxa6	1.43793	0.978267
Anxa7	0.318668	0.216539
Anxa9	0.0170799	0.0189721
Aoah	0.00440151	0
Aoc2	0.0577231	0.0792619
Aoc3	0.00201907	0.00207753
Aox1	0.0225796	0.0290571
Aox2	0.00208389	0.00487893
Aox3	0	0.000460337
Aox4	0.0701697	0.0641331
Ap1ar	0.900359	0.891327
Ap1b1	1.23574	1.0856
Ap1g1	1.16156	1.44429
Ap1g2	0.0320617	0.0758208
Ap1m1	2.23786	2.26839
Ap1m2	0.0063043	0
Ap1s1	0.831209	1.25756
Ap1s2	2.36386	3.41793
Ap2a1	1.34218	1.33841
Ap2a2	3.5875	3.63089
Ap2b1	4.23024	4.26684
Ap2m1	1.05933	1.03473
Ap2s1	1.36225	1.36284
Ap3b1	0.548557	0.585879
Ap3b2	3.19767	2.39899
Ap3d1	2.76293	2.72184
Ap3m1	0.686889	0.834527
Ap3m2	0.707159	0.729792
Ap3s1	0.484878	0.40485
Ap3s2	1.49501	1.27469
Ap4b1	0.405621	0.416735
Ap4e1	0.248527	0.225107
Ap4m1	0.118329	0.0926724
Ap4s1	0.371365	0.338875
Ap5b1	0.0441655	0.034972
Ap5m1	0.359963	0.337659
Ap5s1	0.27025	0.247988
Ap5z1	0.212718	0.241103
Apaf1	0.406251	0.558317
Apba1	0.697265	0.397597
Apba2	2.16667	1.23993
Apba3	0.121477	0.193653
Apbb1	3.3805	2.84626
Apbb1ip	0	0.00119355
Apbb2	1.07246	0.984069
Apbb3	0.901201	0.811991
Apc	3.95103	3.56763
Apc2	3.99975	3.77911
Apcdd1	0.0113288	0.0140412
Apcs	0.000630437	0
Apeh	1.28686	1.36198
Apela	0.00162823	0
Apex1	0.380566	0.402318
Apex2	0.173125	0.24613
Aph1a	0.0415263	0.0353625
Aph1b	0.645762	0.559282
Aph1c	0.0376059	0.0212473
Api5	1.20111	1.19056
Apip	0.676885	0.849238
Apitd1	0.103582	0.0860202
Aplf	0.100306	0.0911221
Apln	0.00248019	0.00249466
Aplnr	0	0
Aplp1	5.54109	4.63194
Aplp2	3.30842	4.09774
Apmap	0.611157	0.636895
Apoa1	0.00119434	0.00179057
Apoa1bp	0.614397	0.738671
Apoa2	0.00936813	0.00136425
Apob	0.00534335	0.00285625
Apobec1	0.000605071	0
Apobec2	0.00305625	0.00831898
Apobec3	0	0
Apobec4	0.00271135	0.0023352
Apobr	0.0134831	0.0324702
Apoc1	0.00015643	0.00107958
Apod	0.0646596	0.105686
Apoe	0.0137721	0.0140583
Apol10b	0.000230513	0
Apol6	0.00128462	0.0089451
Apol7a	0.00110038	0
Apol7d	0.00173093	0.00340059
Apol8	0.000866735	0.00119355
Apold1	0.0103449	0.00135583
Apom	0.00111467	0.00377865
Apon	0	0
Apoo	0.0656845	0.0582124
Apool	0.389598	0.566172
Apopt1	0.283609	0.389552
App	4.77715	5.07225
Appbp2	0.927587	0.993692
Appl1	0.96884	1.14477
Appl2	0.228533	0.200734
Aprt	1.11644	1.26475
Aptx	0.97425	0.849125
Aqp1	0.00276724	0
Aqp11	0.0722696	0.0665365
Aqp12	0.00323996	0
Aqp5	0.0133492	0
Aqp6	0	0.000949846
Aqp9	0	0.000981591
Aqr	1.25355	1.41137
Ar	0.00612876	0
Araf	1.90906	1.8271
Arap1	0.0379407	0.0478884
Arap2	0.00850052	0.0262558
Arap3	0.0347261	0.0373511
Arc	0.0518972	0.0223451
Arcn1	1.70054	1.81468
Areg	0.0518568	0.0108493
Arel1	0.944414	0.869166
Arf1	3.21463	3.4714
Arf2	0.711024	0.80658
Arf3	1.52407	1.24138
Arf4	8.01893	8.85025
Arf5	1.64927	1.57592
Arf6	0.24001	0.248745
Arfgap1	0.58388	0.553323
Arfgap2	0.570612	0.514202
Arfgap3	0.39125	0.382992
Arfgef1	1.83092	1.49286
Arfgef2	0.392577	0.366982
Arfip1	0.274696	0.347324
Arfip2	0.862197	0.770383
Arfrp1	0.782114	0.79924
Arg1	0.779562	0.564518
Arg2	0.0131197	0.0127649
Arglu1	1.2	1.10874
Arhgap1	1.26857	1.33327
Arhgap10	0.0888763	0.0288722
Arhgap11a	0.049277	0.0605087
Arhgap12	1.27261	1.21126
Arhgap15	0.000321915	0
Arhgap17	0.460515	0.534536
Arhgap18	0.0234677	0.038124
Arhgap19	0.0973875	0.151974
Arhgap20	0.215693	0.0706561
Arhgap20os	0.000525472	0.0015617
Arhgap21	1.23132	1.31842
Arhgap22	0.77103	0.129168
Arhgap23	0.193563	0.199941
Arhgap24	0.0333359	0.0260806
Arhgap25	0.00171102	0.00372153
Arhgap26	0.127552	0.126674
Arhgap27	0.0134774	0.00893631
Arhgap28	1.48759	0.818554
Arhgap29	0.0323872	0.0428861
Arhgap30	0	0
Arhgap31	0.0906524	0.05457
Arhgap32	0.524855	0.510846
Arhgap33	1.65361	1.63625
Arhgap33os	0.00263772	0.000433034
Arhgap35	2.29098	2.7864
Arhgap36	0.152931	0.266546
Arhgap39	0.250228	0.211679
Arhgap4	0.0149326	0.00926343
Arhgap40	0.00202757	0.00444442
Arhgap42	0.249155	0.291717
Arhgap44	0.231641	0.201886
Arhgap5	0.878038	0.957531
Arhgap6	0.00132059	0
Arhgap8	0.00382703	0.007263
Arhgdia	8.44377	8.59525
Arhgdib	0.00939966	0.0129711
Arhgdig	1.002	0.634195
Arhgef1	0.510987	0.56533
Arhgef10	0.109316	0.0923265
Arhgef10l	0.590719	0.576723
Arhgef11	0.218738	0.22706
Arhgef12	0.339889	0.251765
Arhgef15	0.0445546	0.0287457
Arhgef16	0.00507767	0.00661462
Arhgef17	0.369553	0.616167
Arhgef18	0.416948	0.366704
Arhgef19	0.0223029	0.00747675
Arhgef2	2.77732	3.03619
Arhgef25	0.404737	0.403398
Arhgef26	0.0585828	0.0115614
Arhgef28	0.126049	0.185422
Arhgef3	0.0481915	0.0513342
Arhgef33	0.00672392	0.000481432
Arhgef37	0.00875352	0.00342475
Arhgef39	0.0111534	0.012812
Arhgef4	0.201795	0.1936
Arhgef40	0.281675	0.160253
Arhgef5	0.000920294	0
Arhgef6	0.0258979	0.000441559
Arhgef7	1.36839	1.27587
Arhgef9	0.500138	0.345587
Arid1a	1.86946	2.16039
Arid1b	0.705385	0.813947
Arid2	0.969875	1.18192
Arid3a	0.207399	0.224422
Arid3b	0.922687	1.10613
Arid3c	0.000342695	0.00176623
Arid4a	0.17935	0.245906
Arid4b	1.46809	1.71194
Arid5a	0.034676	0.029844
Arid5b	0.0956207	0.0408968
Arih1	0.966453	0.800621
Arih2	0.484976	0.433036
Arl1	0.345741	0.364005
Arl10	0.164531	0.134495
Arl13a	0	0
Arl13b	0.337195	0.377859
Arl14ep	0.278982	0.283275
Arl15	0.284377	0.282519
Arl16	0.801985	0.804854
Arl2	0.566082	0.605839
Arl2bp	2.012	2.15896
Arl3	0.834914	0.822952
Arl4a	0.479783	0.440252
Arl4c	0.436445	0.511889
Arl4d	0.37472	0.438779
Arl5a	0.688438	0.615381
Arl5b	0.408407	0.476197
Arl5c	0.00511299	0.00537808
Arl6	0.443664	0.555359
Arl6ip1	3.48866	3.1481
Arl6ip4	0.560196	0.583146
Arl6ip5	1.51263	1.44308
Arl6ip6	0.317692	0.34968
Arl8a	2.53435	2.34678
Arl8b	2.65719	2.69687
Armc1	1.1686	1.28396
Armc10	0.981382	1.06029
Armc12	0.000335598	0.00027137
Armc2	0.0220949	0.017058
Armc3	0	0
Armc4	0.000354312	0.00021148
Armc5	0.140325	0.171337
Armc6	0.986158	0.834809
Armc7	0.115705	0.0679689
Armc8	1.43484	1.48938
Armc9	0.185313	0.148054
Armcx1	1.21418	0.913816
Armcx2	4.02679	4.1445
Armcx3	0.101422	0.0778685
Armcx4	0.465263	0.455806
Armcx5	0.10835	0.102503
Armcx6	0.0520521	0.0675537
Arnt	0.396947	0.500628
Arnt2	1.47559	1.06881
Arntl	0.0321402	0.10392
Arntl2	0.0987358	0.103889
Arpc1a	3.15525	3.07751
Arpc1b	0.0673091	0.0605171
Arpc2	3.72102	3.7863
Arpc3	1.26904	1.34206
Arpc4	1.86117	1.9505
Arpc5	3.59143	3.40044
Arpc5l	0.977239	1.05066
Arpp19	2.34992	2.22495
Arpp21	0.369494	0.159982
Arrb1	2.11173	1.86201
Arrb2	0.354839	0.315702
Arrdc1	0.382765	0.338793
Arrdc2	0.170933	0.20798
Arrdc3	1.09079	1.03828
Arrdc4	1.21385	0.565688
Arrdc5	0	0.00216517
Arsa	0.266933	0.322578
Arsb	0.0230045	0.0077258
Arsg	0.0245639	0.0176654
Arsi	0	0
Arsk	0.0165317	0.0203348
Art1	0.0026503	0.0150273
Art3	0.0046523	0.00183121
Art5	0.0685397	0.0650392
Artn	0.000691555	0.00904003
Arv1	0.160834	0.124325
Arvcf	0.949687	0.803364
Arxes1	0.33348	0.269664
Arxes2	1.1279	0.914899
As3mt	0.639941	0.538557
Asah1	1.57141	1.37322
Asah2	0.00543403	0.000484792
Asap1	3.58451	2.44558
Asap2	0.173581	0.2118
Asap3	0.0570447	0.0538889
Asb1	0.760671	0.721359
Asb10	0.00271216	0
Asb12	0	0.00550466
Asb13	0.407478	0.38308
Asb14	0.00172448	0.00216367
Asb17	0	0.000794777
Asb17os	0.000920566	0
Asb2	0.0214708	0.0122249
Asb3	0.229707	0.258187
Asb4	0.00718232	0.00931041
Asb5	0.0023746	0
Asb6	0.385601	0.387078
Asb7	0.281352	0.242168
Asb8	1.09153	0.810794
Ascc1	0.356467	0.385929
Ascc2	0.253253	0.307998
Ascc3	0.602979	0.669057
Ascl1	0.000553341	0.0149741
Ascl3	0.00331123	0
Ascl4	0.00684569	0.00354434
Ascl5	0.00130473	0.000606528
Asf1a	0.696587	0.622689
Asf1b	0.0549242	0.0662643
Asgr1	0	0.00422427
Asgr2	0.0104359	0.00140154
Ash1l	0.782153	0.707552
Ash2l	1.27421	1.33267
Asic1	1.84842	0.505832
Asic2	0.587309	0.621256
Asic3	0.0236671	0.0732279
Asic4	0.06885	0.0165851
Asl	0.743583	0.626446
Asna1	0.816442	0.792473
Asns	2.76006	2.2283
Asnsd1	1.27087	1.4127
Aspdh	0	0.00262185
Aspg	0.00400819	0.00328869
Asph	0.727545	0.661984
Asphd1	0.0376295	0.019576
Asphd2	0.223421	0.227974
Aspm	0.0114879	0.0115073
Aspn	0	0
Asprv1	0.00637193	0.00637236
Aspscr1	0.78853	0.844911
Asrgl1	0.122952	0.155592
Aste1	0.230701	0.359165
Astn1	2.11161	1.82405
Astn2	0.0319379	0.0154504
Asun	0.236591	0.370186
Asxl1	0.713656	0.80248
Asxl2	0.359701	0.428263
Asxl3	1.21418	1.04335
Atad1	1.74412	1.81113
Atad2	0.0499599	0.0569706
Atad2b	1.37903	1.30463
Atad3a	0.458134	0.36909
Atad3aos	0.0221732	0.0206247
Atad5	0.163877	0.204662
Atat1	2.91874	2.87768
Atcay	1.7502	1.4156
Atcayos	0	0
Ate1	1.54705	1.39669
Atf1	0.0777321	0.0644983
Atf2	1.47874	1.42712
Atf3	0.0162544	0.0308341
Atf4	3.19474	3.52307
Atf5	0.170439	0.142017
Atf6	0.298073	0.356863
Atf6b	0.579056	0.683592
Atf7	0.0448274	0.0593404
Atf7ip	0.81273	0.768506
Atf7ip2	0	0
Atg10	0.256233	0.356049
Atg101	0.573504	0.563555
Atg12	2.67371	2.18869
Atg13	0.818833	0.789605
Atg14	0.333954	0.345817
Atg16l1	0.631356	0.554853
Atg16l2	0.0743709	0.066917
Atg2a	0.218954	0.313101
Atg2b	0.397013	0.465785
Atg3	1.32986	1.23896
Atg4a	0.0656825	0.0819384
Atg4b	1.5725	1.6803
Atg4c	0.117957	0.0768974
Atg4d	0.35922	0.337993
Atg5	0.585738	0.66502
Atg7	0.294055	0.347601
Atg9a	0.677675	0.805493
Atg9b	0.0371612	0.010232
Athl1	0.019808	0.0527439
Atic	0.252561	0.228023
Atl1	1.21066	1.29272
Atl2	0.428129	0.352877
Atl3	0.137745	0.105369
Atm	0.193707	0.20224
Atmin	0.518246	0.398568
Atn1	0.36758	0.37838
Atoh1	0	0
Atoh7	0	0.000654405
Atoh8	0	0.01793
Atox1	0.786205	0.763704
Atp10a	0.00347934	0.000296295
Atp10b	0	0.000227463
Atp10d	0.0922409	0.121224
Atp11a	0.994887	0.741127
Atp11b	0.622296	0.620466
Atp11c	0.760806	0.685432
Atp13a1	0.682389	0.736304
Atp13a2	2.38197	2.20331
Atp13a3	0.368135	0.43985
Atp13a4	0.00376758	0.000972228
Atp13a5	0.0188939	0
Atp1a1	2.53327	2.04007
Atp1a2	0.0038138	0.00112785
Atp1a3	0.420731	0.257369
Atp1b1	0.788903	0.34233
Atp1b2	0.0284149	0.0227709
Atp1b3	1.08077	0.842982
Atp2a1	0.013091	0.0223656
Atp2a2	2.65743	2.67854
Atp2a3	0.00047138	0.00231029
Atp2b1	1.3743	0.948838
Atp2b2	0.720264	0.362409
Atp2b3	0.0885506	0.0730809
Atp2b4	0.836255	0.894298
Atp2c1	1.92634	2.04364
Atp4a	0.0929195	0.0665522
Atp4b	0.000200583	0.00148308
Atp5a1	15.7752	15.7318
Atp5b	26.0804	26.1784
Atp5c1	4.86496	4.87308
Atp5d	2.22725	2.52424
Atp5e	1.17331	1.36888
Atp5f1	4.48871	4.63715
Atp5g1	0.14158	0.110922
Atp5g2	0.00161511	0.00394019
Atp5g3	5.09021	4.986
Atp5h	0.796106	0.901834
Atp5j	2.87994	3.21331
Atp5j2	0.941573	0.943164
Atp5k	0.401347	0.448554
Atp5l	0.019162	0.014956
Atp5o	2.66534	2.69945
Atp5s	0.119771	0.108464
Atp5sl	0.24155	0.261654
Atp6ap1	4.90267	3.61962
Atp6ap1l	0.0101356	0.0623504
Atp6ap2	2.24244	1.90855
Atp6v0a1	3.35095	2.95547
Atp6v0a2	0.489024	0.567596
Atp6v0a4	0	0.0060778
Atp6v0b	3.02173	2.59405
Atp6v0c	0.00525393	0.00450502
Atp6v0d1	4.88949	4.20266
Atp6v0e	0.649714	0.927891
Atp6v0e2	2.40842	2.77221
Atp6v1a	3.08531	2.78424
Atp6v1b2	4.75613	3.99572
Atp6v1c1	1.17511	1.11904
Atp6v1c2	0.00673773	0.00868451
Atp6v1d	1.68216	1.63336
Atp6v1e1	5.47167	4.85794
Atp6v1f	0.828899	0.931985
Atp6v1g1	1.21498	1.26993
Atp6v1g2	0.28411	0.251882
Atp6v1h	3.73247	3.44306
Atp7a	0.34456	0.54203
Atp7b	0.0376537	0.0465505
Atp8a1	0.496997	1.13135
Atp8a2	3.24231	1.68394
Atp8b1	0.0236443	0.002656
Atp8b2	0.322249	0.568428
Atp8b3	0.119674	0.0881107
Atp8b4	0.00633561	0
Atp8b5	0.00143494	0.000175399
Atp9a	1.80897	1.35999
Atp9b	0.486285	0.428425
Atpaf1	0.025107	0.0179839
Atpaf2	0.392829	0.454212
Atpif1	6.26123	6.37426
Atr	0.192281	0.243113
Atraid	0.648723	0.731354
Atrip	0.209677	0.251617
Atrn	0.680577	0.707345
Atrnl1	0.905666	0.61866
Atrx	2.90413	3.12279
Atxn1	0.110628	0.109877
Atxn10	9.96215	8.42673
Atxn1l	0.127692	0.200879
Atxn2	1.10872	1.03341
Atxn2l	1.79504	2.05828
Atxn3	0.230593	0.192414
Atxn7	0.135396	0.140952
Atxn7l1	0.203778	0.217088
Atxn7l1.1	0.0546484	0.0684088
Atxn7l2	0.229338	0.255806
Atxn7l3	0.574616	0.606064
Atxn7l3b	5.81112	5.74683
AU015228	0.00153865	0.00100906
AU019823	0.327521	0.385731
AU022252	0.13898	0.171565
AU040320	0.588862	0.656596
AU040972	0.00584131	0.00388575
AU041133	0.149361	0.17608
Auh	0.268641	0.328018
Aup1	0.795088	0.851896
Aurka	0.108329	0.163176
Aurkaip1	0.828597	0.882636
Aurkb	0.0142567	0.0302242
Auts2	0.563823	0.979608
AV039307	0.00856868	0.011056
AV051173	0.000322062	0.00133972
Aven	0.124112	0.138186
Avil	0.397201	0.0199817
Avl9	0.716825	0.682958
Avpi1	0.0771133	0.0714752
Avpr1a	0.00289693	0.000245398
Avpr2	0.00396536	0.00053435
AW011738	0	0.000266642
AW046200	0.000180225	0.000485339
AW146154	0.00445035	0.00141128
AW209491	0.364314	0.362759
AW549542	0.00973532	0.0239411
AW549877	1.76471	1.96506
AW551984	0.0568033	0.0214115
AW554918	0.13863	0.157929
AW822252	0.000170085	0.0011775
Awat2	0.0022199	0.00649691
Axin1	0.268555	0.206035
Axin2	0.017224	0.0269952
Axl	0.0314714	0.00590509
AY074887	0.0446623	0.0503182
AY358078	0.0204271	0.0114544
Azi2	1.01253	0.933975
Azin1	2.03685	1.94135
Azin2	0.0503706	0.0849283
B130006D01Rik	0.0108646	0.00666001
B130024G19Rik	0.000600778	0.0429769
B130034C11Rik	0.047935	0.00696508
B230118H07Rik	0.302744	0.318613
B230119M05Rik	0.00018486	0.00100799
B230206H07Rik	0.000174883	0.000209268
B230208H11Rik	0.00272512	0.00191091
B230216G23Rik	0.0186653	0.0178362
B230216N24Rik	0.00789957	0.00550981
B230217C12Rik	0.222232	0.138259
B230217O12Rik	0.0235847	0.0284881
B230219D22Rik	2.04627	1.93018
B230312C02Rik	0.0134099	0.0159656
B230319C09Rik	0.000156101	0.000266642
B2m	1.06896	1.13384
B330016D10Rik	0.0144248	0.0257701
B3galnt1	1.22613	0.719025
B3galnt2	0.175539	0.141595
B3galt1	0.678555	0.368467
B3galt2	0.0696096	0.0611177
B3galt4	0.0638431	0.0787413
B3galt5	0.00222558	0.000307406
B3galt6	0.356863	0.231988
B3gat1	0.0390026	0.0160679
B3gat2	0.221817	0.266464
B3gat3	0.613841	0.551941
B3glct	0.575351	0.462514
B3gnt1	0.528631	0.627657
B3gnt2	0.000141245	0.0324951
B3gnt4	0.0183591	0.0268273
B3gnt5	0.830973	0.675546
B3gnt6	0.00166002	0
B3gnt7	0.00529861	0.000690599
B3gnt8	0.0582914	0.222005
B3gnt9	0.0534287	0.0527124
B3gntl1	0.0606497	0.11523
B430010I23Rik	0.0684767	0.0356174
B430212C06Rik	0.00177231	0.00227653
B430306N03Rik	0.000177616	0
B430319G15Rik	0.0373907	0.0442038
B4galnt1	0.124739	0.102712
B4galnt2	0.00158019	0.00710316
B4galnt3	0.00130979	0
B4galnt4	0.323617	0.304139
B4galt1	0.147876	0.23028
B4galt2	0.432034	0.32766
B4galt3	0.878894	0.831441
B4galt4	0.265025	0.155751
B4galt5	1.17265	1.22937
B4galt6	0.776981	0.565993
B4galt7	0.350501	0.278277
B630005N14Rik	0.265985	0.256385
B630019K06Rik	0.169067	0.135459
B830017H08Rik	0.0171594	0.0156258
B930003M22Rik	0.0090018	0.000614812
B930041F14Rik	0.124237	0.0787881
B930059L03Rik	0.00283828	0.00876698
B930092H01Rik	0.00182649	0.0027615
B9d1	0.056855	0.0445638
B9d2	0.162746	0.235669
Baalc	0.0113342	0.0151498
Baat	0.00190963	0.00172814
Babam1	0.412936	0.444868
Bace1	1.17865	1.16073
Bace2	0	0
Bach1	0.430748	0.512659
Bach2	2.24718	2.5181
Bach2os	0.0138323	0.0404622
Bad	0.299278	0.30539
Bag1	1.97027	2.33117
Bag2	0.259133	0.156386
Bag3	0.0691762	0.0643644
Bag4	0.472056	0.429388
Bag5	0.491597	0.534909
Bag6	0.802273	0.910252
Bahcc1	0.365944	0.557552
Bahd1	0.258862	0.272318
Bai1	0.0717902	0.0321536
Bai2	0	0.0132101
Bai3	0.183231	0.210341
Baiap2	0.0651869	0.102366
Baiap2l1	0.0414473	0.0420964
Baiap2l2	0.00943272	0.0109809
Baiap3	0.00486443	0.00166237
Bak1	0.0284391	0.0195273
Bambi	0.155924	0.506137
Bambi.ps1	0.0628437	0.0440662
Banf1	1.36886	1.53911
Bank1	0.0029139	0.0010687
Banp	0.500573	0.57356
Bap1	1.76858	1.95866
Bard1	0.0330496	0.00782182
Barhl1	0.000500549	0.0549901
Barhl2	0	0
Barx1	0	0.000875783
Basp1	4.51854	4.26911
Batf3	0.00111658	0.00071114
Bax	0.784379	0.923401
Baz1a	0.25271	0.353819
Baz1b	1.30639	1.33829
Baz2a	0.69082	0.750961
Baz2b	2.00844	1.81751
BB031773	0.00958194	0.00782982
BB283400	0.0187758	0.00967451
BB557941	0.00365768	0
Bbc3	0.253823	0.274336
Bbip1	0.886781	0.907654
Bbox1	0.00403004	0.00251162
Bbs1	0.076684	0.0422757
Bbs10	0.045756	0.0854901
Bbs12	0.052825	0.0428352
Bbs2	0.195429	0.209579
Bbs4	0.676498	0.673742
Bbs5	0.10695	0.126177
Bbs7	0.167593	0.233187
Bbs9	0.25605	0.305073
Bbx	0.429929	0.483912
BC002163.1	0.223937	0.232292
BC003331	0.342424	0.426803
BC003965	0.448066	0.453403
BC004004	1.03664	1.089
BC005537	1.58202	1.42886
BC005561	0.554803	0.840922
BC005624	0.317438	0.335535
BC005764	3.52623	3.22318
BC006965	0.000160618	0.000261058
BC016579	0.000797103	0.00896686
BC017158	0.145337	0.0981624
BC017643	0.869238	0.875286
BC018242	1.35016	1.2424
BC020402	0.0552395	0.0501503
BC021767	0.00130773	0.0035121
BC021785	0.000330192	0.00297462
BC021891	0.00338207	0.00152432
BC022687	0.108913	0.137534
BC023829	0.396628	0.408992
BC024139	0	0.00113731
BC024386	0.000324644	0
BC024978	0.0394626	0.0410465
BC025920	0.062481	0.0531785
BC026585	0.0656075	0.0653742
BC027072	0.00035267	0
BC027231	0.185321	0.215614
BC028528	0.0109446	0.0108615
BC029214	0.266166	0.202397
BC029722	0.130337	0.0995067
BC030307	0.0505797	0.0654458
BC030336	0.233891	0.255919
BC030499	0.00510158	0.0111738
BC030500	0.0177849	0.00520295
BC030867	0.00342977	0.00279542
BC030870	0.00402905	0
BC031181	1.87477	1.89025
BC031361	0.041224	0.0415742
BC033916	0.000673013	0.00160305
BC035044	0	0
BC037032	0.0273866	0.0345451
BC037034	0.295041	0.278269
BC037704	0.0365019	0.0343783
BC039771	0.014509	0.0249255
BC048403	0.0192749	0.018223
BC048507	0.0278635	0.0428979
BC048546	0.00172405	0.00130529
BC048609	0.00143349	0.00400229
BC048644	0	0
BC048679	0	0
BC049635	0.0130198	0.015136
BC049715	0.00523192	0.00653474
BC049762	0	0.00178455
BC051019	0.000512667	0
BC051142	0.0264899	0.0090942
BC051226	0.0174354	0.0226403
BC051537	0.00119093	0
BC052040	0.166561	0.166563
BC055111	0.0131887	0.000261058
BC055324	0.0470845	0.0285435
BC065397	0.0503315	0.041469
BC068157	1.95827	1.42388
BC068281	0.0863624	0.135722
BC089491	0.0289326	0.0209768
BC100451	0.000550807	0.00177777
BC107364	0	0
Bcam	0.126753	0.0446094
Bcan	0.00665965	0.00972255
Bcap29	0.374359	0.296027
Bcap31	1.21878	1.22765
Bcar1	1.2643	1.53709
Bcar3	0.282776	0.14629
Bcas1	0.00363501	0.00335308
Bcas2	1.00401	1.10303
Bcas3	0.538813	0.657975
Bcas3os1	0.00733821	0.00383969
Bcas3os2	0	0.00180937
Bcat1	0.962184	1.16895
Bcat2	0.229463	0.272283
Bccip	0.37073	0.470167
Bcdin3d	0.10677	0.0978659
Bche	0.0108719	0.0168801
Bckdha	0.377484	0.48817
Bckdhb	0.0792906	0.139655
Bckdk	0.351657	0.443661
Bcl10	0.34249	0.456889
Bcl11a	0.363449	0.42109
Bcl11b	0.294998	0.281487
Bcl2	0.0288699	0.0529234
Bcl2l1	0.855674	0.521686
Bcl2l11	0.087558	0.158057
Bcl2l12	0.013797	0.0217467
Bcl2l13	1.74763	1.31567
Bcl2l14	0.000536632	0.000266642
Bcl2l15	0.00480913	0.00444673
Bcl2l2	0.189497	0.239377
Bcl3	0.0115131	0.000206516
Bcl6	0.00208906	0
Bcl6b	0.0020099	0
Bcl7a	0.696461	0.823523
Bcl7b	0.263449	0.286109
Bcl7c	0.0313456	0.0329289
Bcl9	0.7952	0.924539
Bcl9l	0.1694	0.162759
Bclaf1	2.69152	2.99577
Bcmo1	0.0285338	0.0491975
Bcor	0.368232	0.346395
Bcorl1	0.322113	0.377483
Bcr	1.01533	0.811463
Bcs1l	0.25829	0.318754
Bdh1	1.47976	1.50518
Bdkrb1	0.0025548	0.000300503
Bdkrb2	0.00269612	0.00711582
Bdnf	0.0641737	0.0840531
Bdp1	0.517461	0.580468
Bean1	0.235213	0.26218
Becn1	1.16595	1.22863
Begain	0.0635271	0.0426114
Bend3	0.14541	0.138384
Bend4	0.0361886	0.117756
Bend5	0.753606	0.616038
Bend6	0.182899	0.118128
Bend7	0.218906	0.140637
Best1	0.0332445	0.0672997
Best2	0.00861988	0
Best3	0.00105964	0.0147324
Bet1	0.372591	0.421537
Bet1l	0.239687	0.207276
Bex1	1.30102	0.797939
Bex2	3.2632	3.03612
Bex4	0.0780678	0.0625645
Bfar	0.815492	0.99738
Bfsp1	0.00335279	0.0191471
Bglap	0.000688872	0
Bglap3	0	0.000481432
Bgn	0.0363724	0.00352132
Bhlha15	0.00373359	0.0216918
Bhlha9	0.00254966	0
Bhlhb9	1.42357	1.25489
Bhlhe22	0.00111938	0.00353404
Bhlhe23	0.0882862	0.0117808
Bhlhe40	0.000155615	0.000983195
Bhlhe41	0.0680254	0.0057711
Bicc1	0.00835679	0.0220817
Bicd1	0.639835	0.808862
Bicd2	1.87927	2.22715
Bid	0.764912	0.386557
Bik	0.00165402	0
Bin1	1.30984	1.18896
Bin2	0.0413436	0.0152393
Bin3	0.337665	0.357654
Birc2	0.486064	0.538633
Birc3	0.00505551	0.00427145
Birc5	0.0125686	0.0135374
Birc6	2.6425	2.69194
Birc7	0.00408058	0.00900657
Bivm	0.891954	0.538251
Blcap	0.69288	0.880086
Blm	0.135144	0.229862
Blmh	2.6833	2.79166
Blnk	0.00425357	0.00201611
Bloc1s1	0.606156	0.677428
Bloc1s2	0.192097	0.172333
Bloc1s3	0.113853	0.117643
Bloc1s4	0.104559	0.0889781
Bloc1s5	0.5239	0.588171
Bloc1s6	1.05867	1.0883
Blvra	0.129621	0.150319
Blvrb	0.016822	0.0258541
Blzf1	0.327214	0.438806
Bmf	0.0513539	0.103455
Bmi1	0.203608	0.18884
Bmp1	1.39178	2.35452
Bmp2	0.00666243	0.00346198
Bmp2k	0.136421	0.155258
Bmp3	0.00233358	0
Bmp4	0.0368458	0.0140686
Bmp5	0.0800354	0.068807
Bmp6	0.00872278	0.00463193
Bmp7	0.01253	0.00337977
Bmp8a	0.000518034	0
Bmp8b	0.00415585	0.00514659
Bmper	0.0932337	0.912691
Bmpr1a	0.535385	0.593284
Bmpr1b	0.00835305	0.00920109
Bmpr2	1.77209	1.66799
Bms1	0.349781	0.42817
Bmx	0.00160823	0.000619547
Bmyc	0.340384	0.283976
Bnc1	0.0861694	0.0051031
Bnc2	1.15849	0.0677514
Bnip1	0.374469	0.332386
Bnip2	0.809538	0.891581
Bnip3	0.315233	0.335767
Bnip3l	0.973552	1.03811
Bnipl	0.00515023	0.00209898
Boc	0.0176326	0.0163324
Bod1	0.849482	0.886208
Bod1l	1.50362	1.54193
Bok	0.0983728	0.0883391
Bola1	0.226675	0.203381
Bola2	0.251175	0.308033
Bola3	0.0539253	0.038907
Bop1	1.07398	1.03994
Bora	0.117924	0.128317
Bpgm	0.720019	1.0549
Bphl	0.159336	0.140891
Bpi	0.000176335	0
Bpifa5	0.00300875	0.00053435
Bpifb5	0.00511847	0.00270187
Bpnt1	0.705068	0.682217
Bptf	1.17167	1.17477
Braf	0.863003	0.808184
Brap	1.0015	0.904608
Brat1	0.260848	0.265991
Brca1	0.00966199	0.0696116
Brca2	0.104475	0.0812767
Brcc3	0.989234	1.03455
Brd1	0.545775	0.518631
Brd2	1.98624	2.06066
Brd3	1.47177	1.67656
Brd4	1.29456	1.37925
Brd7	0.54031	0.628232
Brd8	1.11051	1.16601
Brd9	1.352	1.32062
Brdt	0.08837	0.0990273
Bre	0.500867	0.454519
Brf1	0.340826	0.409239
Brf2	0.152645	0.118172
Bri3	0.230856	0.215294
Bri3bp	0.625626	0.731768
Brinp1	0.268516	0.627209
Brinp2	0.28609	0.455569
Brinp3	0.000166153	0
Brip1	0.00660834	0.00053435
Brix1	0.360766	0.459386
Brk1	2.022	2.12328
Brms1	0.588983	0.611592
Brms1l	0.389341	0.364361
Brox	0.757015	0.705237
Brpf1	0.2183	0.250578
Brpf3	0.1956	0.217945
Brsk1	0.0551324	0.0713319
Brsk2	0.592058	0.603156
Brwd1	4.1178	3.89553
Brwd3	0.18463	0.214296
Bscl2	1.15759	1.37764
Bsdc1	0.385371	0.523507
Bsg	5.7549	5.47479
Bsn	1.40501	1.16509
Bspry	0	0
Bst2	0.0510887	0.0193503
Btaf1	0.628634	0.665545
Btbd1	0.443877	0.516031
Btbd10	0.981404	0.78512
Btbd11	0.0846566	0.056583
Btbd16	0	0.000267695
Btbd17	0.00404677	0.0463619
Btbd18	0.00231247	0.00339531
Btbd19	0.0184718	0.0506903
Btbd2	1.23674	1.29034
Btbd3	0.399983	0.43163
Btbd6	0.24969	0.232798
Btbd7	0.212455	0.224619
Btbd8	0.0183334	0.0170242
Btbd9	0.792768	0.577802
Btd	0.109727	0.141087
Btf3	0.670282	0.813531
Btf3l4	0.288967	0.255971
Btg1	0.759484	0.923637
Btg2	0.322322	0.670566
Btk	0.00121307	0
Btn1a1	0	0.00963657
Btn2a2	0.00493044	0.0144195
Btnl9	0.000199792	0.000266965
Btrc	1.06888	0.883947
Bub1	0.0157346	0.00700907
Bub1b	0.0154629	0.0231507
Bub3	1.24025	1.40414
Bud13	0.107178	0.134165
Bud31	0.734846	0.892297
Bves	0.0680504	0.11708
Bysl	0.664673	0.75462
Bzrap1	0.301588	0.201565
Bzw1	2.07958	2.70977
Bzw2	2.75639	2.74942
C030006K11Rik	0.0875017	0.099971
C030023E24Rik	0.00278869	0.000285769
C030029H02Rik	0	0
C030034I22Rik	0.0470502	0.0401419
C030034L19Rik	0.000525941	0.0052987
C030037D09Rik	0.000710793	0.00679053
C030039L03Rik	0.1445	0.131931
C030046E11Rik	0.310265	0.175775
C130021I20Rik	0.000329566	0
C130026I21Rik	0.0003398	0.00101042
C130026L21Rik	0	0.000437891
C130030K03Rik	0.0105199	0.00586256
C130036L24Rik	0.00503129	0.00363471
C130046K22Rik	0.128372	0.122627
C130050O18Rik	0.00254232	0.00837246
C130060C02Rik	0.00840547	0.00186435
C130071C03Rik	0	0
C130074G19Rik	0.00883995	0.00606665
C130083M11Rik	0.00227441	0.00687651
C1d	1.36743	1.3911
C1galt1	0.0230441	0.0553325
C1galt1c1	0.321811	0.274551
C1qb	0.00452816	0.00699807
C1qbp	1.89331	1.75167
C1ql1	0	0
C1ql3	0.0739486	0.0326628
C1ql4	0.000474127	0.00198979
C1qtnf1	0.0255065	0.0377675
C1qtnf2	0.00672839	0.0228935
C1qtnf3	0.00497769	0
C1qtnf4	0.0495776	0.0223333
C1qtnf5.Mfrp	0	0.00232033
C1qtnf6	0.00322111	0
C1qtnf7	0	0.000219037
C1rl	0.00024351	0.00368269
C1s2	0.00310572	0
C2	0.00570714	0.000453575
C230004F18Rik	0.0127598	0.00469127
C230024C17Rik	0.000599376	0
C230035I16Rik	0.00163476	0.00202667
C230037L18Rik	0.00990257	0.0099396
C230052I12Rik	0.145639	0.146601
C230079O03Rik	0.000601749	0
C230091D08Rik	0.559822	0.434934
C2cd2	0.146217	0.22733
C2cd2l	0.617024	0.653236
C2cd3	0.203645	0.286686
C2cd4a	0.00170466	0
C2cd4b	0.00523561	0.00259917
C2cd4c	0.0257184	0.0889702
C2cd4d	0.00485407	0.00214174
C2cd5	0.928761	0.830888
C3	0.0556066	0.0233732
C330006A16Rik	0.306598	0.30407
C330007P06Rik	0.102792	0.136284
C330013E15Rik	0.0100744	0.0134917
C330018D20Rik	0.118568	0.101569
C330021F23Rik	0.000199135	0.000714574
C330027C09Rik	0.0635202	0.068591
C330046G13Rik	0.00121653	0.000818031
C3ar1	0.00280485	0.000194792
C430002N11Rik	0.0036996	0.000267175
C430049B03Rik	0.0111796	0.0352615
C4a	0.0080661	0.0130882
C4b	0.000235474	0
C4bp.ps1	0.00300265	0.000479011
C530005A16Rik	0.0550435	0.0805251
C530008M17Rik	1.49268	1.36055
C530044C16Rik	0.00140613	0.0124325
C5ar2	0	0
C630031E19Rik	0.0184641	0.000410085
C630043F03Rik	0.167521	0.263175
C7	0	0
C730027H18Rik	0.00356759	0.000232748
C730036E19Rik	0.00624037	0.000940233
C77080	0.18604	0.150212
C77370	0.201773	0.142147
C78339	0.0614327	0.0788583
C86695	0.00121046	0.00119355
C87436	0.218142	0.238757
C8a	0.00138849	0
C8b	0.0119779	0.00701936
C8g	0.0599258	0.0443863
C920006O11Rik	0.0369207	0.0328895
C920021L13Rik	0.0154073	0.0333319
C920025E04Rik	0.0015897	0
Caap1	0.139313	0.162663
Cab39	1.79258	1.65553
Cab39l	0.452721	0.480244
Cabin1	0.59523	0.535713
Cables1	0.0281376	0.0294708
Cables2	0.349315	0.309257
Cabp1	0.735356	0.532479
Cabp2	0.000839239	0.00783069
Cabp4	0.000428586	0.00321586
Cabp5	0.00253096	0
Cabp7	0	0.00261753
Cabyr	0.0602493	0.0186533
Cacfd1	1.73362	1.6719
Cachd1	0.605823	0.407699
Cacna1a	0.317848	0.307267
Cacna1b	1.54783	1.42831
Cacna1c	0.0803737	0.060037
Cacna1d	0.0621298	0.0623722
Cacna1e	2.97231	5.08542
Cacna1f	0.000884016	0.00401781
Cacna1g	0.00145144	0.0256943
Cacna1h	2.99573	3.18983
Cacna1i	0.00156061	0.0022212
Cacna1s	0.00904647	0.0038816
Cacna2d1	2.1796	2.18676
Cacna2d2	0.055321	0.105247
Cacna2d3	0.0214863	0.0218564
Cacna2d4	0.00434976	0
Cacnb1	0.372398	0.287057
Cacnb2	0.00131435	0
Cacnb3	4.55682	3.85725
Cacnb4	0.130518	0.101207
Cacng1	0.000184138	0.000818031
Cacng2	0.101293	0.087324
Cacng4	0.163199	0.232894
Cacng5	0.860541	0.600848
Cacng7	0.0189703	0.0254198
Cacng8	0.0018961	0.00459135
Cactin	0.226309	0.225465
Cacul1	0.978021	1.01379
Cacybp	1.63212	1.59876
Cad	0.476298	0.503381
Cadm1	2.00301	5.21437
Cadm2	0.203928	0.174542
Cadm3	1.77709	1.87261
Cadm4	0.274825	0.236505
Cadps	2.49886	2.20677
Cadps2	0.147848	0.00626663
Cage1	0.0170361	0.00991794
Calb1	0.0386956	0.0516825
Calb2	0.00790516	0.00541917
Calca	0.0481327	0.0045949
Calcb	0.0896177	0.0124703
Calcoco1	0.493196	0.65158
Calcr	0.00406076	0.000390588
Calcrl	0.00950997	0
Cald1	0.0331358	0.0714442
Calhm2	0.00352898	0
Calm1	20.4727	20.2529
Calm2	12.6973	12.8602
Calm3	3.21689	2.85582
Calml3	0	0.000511938
Calml4	0	0.00277483
Caln1	0.0117555	0.00187022
Calr	6.24377	8.13805
Calr3	0.0123154	0.0224816
Calr4	0.000857172	0.000900032
Calu	2.56276	2.6075
Caly	0.0265865	0.0114627
Camk1	0.534652	0.510236
Camk1d	0.0160102	0.0173655
Camk1g	0.553211	0.209861
Camk2a	0.0550193	0.0474435
Camk2b	0.15528	0.0102793
Camk2d	0.58968	0.495591
Camk2g	1.16155	1.09007
Camk2n1	0.207036	0.195929
Camk2n2	0.0544577	0.0470698
Camk4	0.223423	0.19746
Camkk1	0.349718	0.277103
Camkk2	0.480491	0.347838
Camkmt	0.108139	0.131505
Camkv	0.0102579	0.018671
Caml	0.949284	0.957939
Camp	0.0025455	0.00351802
Camsap1	0.947229	0.789037
Camsap2	1.50442	1.19708
Camsap3	0.996272	0.569739
Camta1	0.831971	0.841046
Camta2	0.234007	0.260417
Cand1	2.14919	2.12643
Cand2	0.191878	0.157147
Cant1	0.518925	0.493333
Canx	5.78148	6.6427
Cap1	1.1426	1.14658
Cap2	0.0540154	0.0208388
Capg	0.00402677	0.00343979
Capn1	0.0829629	0.0525207
Capn10	0.335836	0.460359
Capn11	0.0228134	0.0215862
Capn12	0.00356324	0.00467361
Capn13	0.00159568	0
Capn15	0.107829	0.138522
Capn2	1.44275	1.58869
Capn3	0.0521855	0.0496696
Capn5	0.150214	0.229238
Capn6	0.0561867	0.0444444
Capn7	1.20032	1.06355
Capn8	0.00773776	0.00535665
Capn9	0.00125551	0.00161132
Capns1	1.05188	1.2801
Capns2	0.00245463	0.00110647
Caprin1	7.25032	7.14214
Caprin2	0.212948	0.273678
Capza1	0.295637	0.3227
Capza2	3.64607	3.85094
Capzb	3.4187	3.76517
Car10	0.338184	0.140481
Car11	0.180443	0.156781
Car12	0.0036929	0.00051998
Car13	0.000566828	0.000836147
Car14	0	0
Car15	0.0480492	0.0804389
Car2	0.0783087	0.00116935
Car3	0.00218377	0
Car4	0.0518399	0
Car5b	0.00098646	0.00184823
Car7	0.0276355	0.00829116
Car8	0.0010194	0
Car9	0.00199949	0.00350343
Card10	0.0439839	0.0198395
Card11	0.0158675	0.0168503
Card14	0	0
Card6	0.00187508	0.000901509
Card9	0.00103219	0.00147631
Carf	0.0946945	0.122706
Carhsp1	4.28507	4.84177
Carkd	0.846737	1.10683
Carm1	0.750502	0.682418
Carns1	0.227587	0.167241
Cars	0.48501	0.535633
Cars2	0.240923	0.263461
Cartpt	0.0147382	0.0436506
Casc1	0.00707206	0.00757781
Casc3	1.23825	1.24581
Casc4	0.824053	0.78878
Casc5	0.00142451	0.00979167
Casd1	0.612208	0.725476
Cask	2.38981	1.99624
Caskin1	1.01056	0.547955
Caskin2	0.0251056	0.081091
Casp1	0	0.000413448
Casp2	0.531775	0.594589
Casp3	5.97284	7.26378
Casp6	0.152493	0.214681
Casp7	0.00872743	0.0178332
Casp8	0	0
Casp8ap2	0.522547	0.688893
Casp9	0.707017	0.765868
Casq1	0.00687509	0.00747909
Casq2	0	0.00302396
Cass4	0.00624669	0.00365544
Cast	0.115016	0.0683373
Casz1	0.997831	0.899973
Cat	1.7218	1.77357
Catip	0	0.00070967
Catsper2	0.051627	0.0544938
Catsper3	0.0036996	0
Catsperd	0.0532032	0.0569549
Catsperg1	0.00948651	0.0108735
Catsperg2	0.0012015	0
Cav1	0.00530652	0
Cav2	0.0213453	0.0195556
Cbfa2t2	0.503813	0.39056
Cbfa2t3	0.545648	0.298646
Cbfb	2.42494	3.09576
Cbl	0.263982	0.315451
Cblb	0.191834	0.33457
Cblc	0.00395793	0.00220873
Cbll1	0.507518	0.487486
Cbln1	0.0751345	0.125144
Cbln2	0.471194	0.0634196
Cbln3	0.0112979	0.00363092
Cbln4	0.0399037	0.0160371
Cbr1	1.06295	0.974856
Cbr3	0.000361829	0
Cbr4	0.187975	0.264638
Cbs	0.00310152	0.00599053
Cbwd1	0.156512	0.150674
Cbx1	0.343342	0.389432
Cbx2	0.604997	0.742571
Cbx3	0.161409	0.165841
Cbx4	0.170489	0.246734
Cbx5	2.2414	2.37026
Cbx6	0.404988	0.312761
Cbx7	0.0408244	0.0207239
Cbx8	0.0923054	0.0859651
Cby1	0.385846	0.533432
Cc2d1a	0.119679	0.0949223
Cc2d1b	0.220955	0.216633
Cc2d2a	0.0465083	0.0511732
Ccar1	2.20249	2.37628
Ccar2	1.24369	1.64762
Ccbe1	0.017541	0
[truncated: 15,329 more rows]
