# Supplementary material for: A cell fitness selection model for neuronal survival during development
Source: Nat Commun. 2019 Sep 12;10:4137. doi: 10.1038/s41467-019-12119-3 (PMC6742664; doi:10.1038/s41467-019-12119-3)
Supplement: Supplementary file 6 — Source Data [file 41467_2019_12119_MOESM6_ESM.xlsx]

## Sheet: Figure 1
		Figure 1d		Embryo 1	Embryo 2	Embryo 3			Figure 1g and 1h				Figure 1k					Figure 1m
			E11.5	1.1042	0.9244	0.9714													Frequency distribution
			E12	0.81621	0.92813				TRKC expression				# of FL Ntrk3 per cell in one DRG section
			E12.5	0.37528	0.35364	0.42825							1							# of Cell	# of Cell
			E13.5	0.33275	0.37155				0.314312				4						Bin center	Tom- PSNs	Tom+ PSNs
									0.342331				0						0	0	0
									0.402959				0						0.4	46	33
									0.442089				2						0.8	284	91
									0.442391				5						1.2	313	75
									0.457065				6						1.6	43	11
									0.460326				1						2	0	0
									0.467814				1
									0.474457				7
									0.490459				5
									0.50471				3
									0.505072				3
									0.52035				0
									0.521679				0
									0.522041				0
									0.551087				0
									0.562681				0
									0.564976				0
									0.566365				0
									0.575				6
									0.57506				0
									0.584481				0
									0.584903				4
									0.588285				0
									0.594022				0
									0.597162				1
									0.599094				0
									0.60151				0
									0.601751				0
									0.605676				4
									0.611594				1
									0.614674				0
									0.627476				0
									0.631341				0
									0.633635				0
									0.636896				0
									0.63744				0
									0.645471				0
									0.650121				16
									0.653744				18
									0.657911				5
									0.659118				0
									0.663225				0
									0.663889				1
									0.665157				0
									0.6718				0
									0.671981				0
									0.672585				0
									0.673188				1
									0.674638				0
									0.676449				10
									0.67971				0
									0.68279				0
									0.687077				0
									0.688345				0
									0.689312				0
									0.696618				0
									0.699215				0
									0.701932				1
									0.702053				0
									0.706039				7
									0.706099				2
									0.708213				0
									0.712258				0
									0.71401				20
									0.717874				2
									0.719263				0
									0.719746				1
									0.721437				3
									0.722041				0
									0.722101				0
									0.724396				0
									0.72657				26
									0.727717				9
									0.736111				3
									0.741184				15
									0.745471				16
									0.74686				7
									0.748732				1
									0.751268				1
									0.751268				0
									0.751449				31
									0.753321				0
									0.754167				2
									0.756401				5
									0.758152				18
									0.758454				1
									0.758635				2
									0.7593				9
									0.75936				10
									0.759903				40
									0.763889				4
									0.764432				3
									0.766425				3
									0.767693				6
									0.770773				44
									0.771377				41
									0.774698				9
									0.780556				0
									0.782428				7
									0.787319				84
									0.787802				6
									0.788043				6
									0.788225				72
									0.791244				3
									0.791969				7
									0.794263				1
									0.795109				4
									0.795109				1
									0.797343				1
									0.797464				17
									0.797766				4
									0.798309				39
									0.798309				9
									0.80157				3
									0.806582				16
									0.807971				8
									0.809903				6
									0.811715				32
									0.812983				13
									0.815761				12
									0.818056				0
									0.820833				3
									0.823973				5
									0.826449				0
									0.829106				37
									0.837319				7
									0.837923				1
									0.841606				3
									0.842935				1
									0.843418				3
									0.846196				12
									0.847766				12
									0.84837				35
									0.848913				89
									0.851993				22
									0.852174				19
									0.854348				9
									0.854831				3
									0.856159				0
									0.858514				1
									0.858877				13
									0.85936				1
									0.863708				0
									0.867029				2
									0.868478				0
									0.871256				2
									0.872101				0
									0.875242				2
									0.875785				0
									0.877959				6
									0.879106				0
									0.883998				1
									0.884843				1
									0.885749				8
									0.886232				0
									0.887017				3
									0.889372				1
									0.891063				1
									0.891486				0
									0.891908				0
									0.894263				1
									0.89843				0
									0.899819				1
									0.905435				1
									0.906582				1
									0.91256				1
									0.919082				4
									0.919988				10
									0.92029				0
									0.922705				8
									0.924336				2
									0.924577				1
									0.931582				3
									0.931824				0
									0.932971				7
									0.934541				0
									0.936473				25
									0.937681				4
									0.93913				8
									0.939795				1
									0.942089				3
									0.942814				9
									0.944444				7
									0.946679				14
									0.947162				23
									0.947705				15
									0.951993				23
									0.952597				15
									0.953623				4
									0.954046				6
									0.955133				9
									0.959239				19
									0.959783				8
									0.960024				3
									0.960205				10
									0.969203				1
									0.969686				10
									0.970048				0
									0.971437				4
									0.977415				12
									0.981099				20
									0.981401				5
									0.984179				5
									0.984541				19
									0.985568				14
									0.98599				2
									0.986171				23
									0.986594				13
									0.991787				52
									0.994626				2
									0.996981				16
									0.998249				4
									1.00284				2
									1.0029				3
									1.00453				3
									1.00556				4
									1.00851				0
									1.00906				65
									1.01117				17
									1.01534				39
									1.01685				16
									1.01691				18
									1.01806				52
									1.01866				37
									1.01884				34
									1.02113				4
									1.02113				47
									1.02186				0
									1.02343				12
									1.02627				0
									1.02723				5
									1.0311				50
									1.03194				14
									1.03388				10
									1.034				17
									1.03991				36
									1.04034				2
									1.04287				35
									1.04577				34
									1.04758				51
									1.04819				3
									1.04873				42
									1.05036				41
									1.05308				31
									1.0538				20
									1.05845				9
									1.05863				7
									1.06268				35
									1.06576				6
									1.07035				4
									1.07174				10
									1.07397				31
									1.07458				7
									1.07506				33
									1.07627				30
									1.07717				21
									1.07899				23
									1.08321				21
									1.08484				10
									1.08973				15
									1.09124				11
									1.09136				5
									1.09191				1
									1.10078				5
									1.10749				0
									1.10773				21
									1.10978				31
									1.11202				37
									1.11359				10
									1.11884				2
									1.12053				21
									1.12077				15
									1.12156				71
									1.12464				3
									1.12482				28
									1.12591				5
									1.12603				10
									1.12621				5
									1.12844				3
									1.13019				4
									1.13394				2
									1.14004				13
									1.14088				36
									1.14451				21
									1.14499				29
									1.15272				14
									1.15688				12
									1.15707				11
									1.15767				3
									1.15791				2
									1.15948				19
									1.16425				18
									1.16836				7
									1.16842				19
									1.16884				1
									1.1689				0
									1.16926				34
									1.17053				79
									1.17114				6
									1.17289				75
									1.17379				47
									1.17971				44
									1.18025				66
									1.18376				10
									1.18454				31
									1.18539				28
									1.18551				11
									1.18895				2
									1.18949				7
									1.19487				2
									1.19783				5
									1.20151				2
									1.20954				8
									1.21196				3
									1.2128				40
									1.2131				8
									1.21419				3
									1.21787				6
									1.22711				1
									1.23496				6
									1.24203				0
									1.24239				4
									1.24438				8
									1.24982				3
									1.2506				14
									1.25109				14
									1.25211				10
									1.25556				8
									1.25586				3
									1.25719				3
									1.25731				0
									1.26129				19
									1.26987				3
									1.27301				3
									1.27301				10
									1.27379				19
									1.27989				37
									1.28382				39
									1.28418				24
									1.28943				10
									1.29426				27
									1.29432				20
									1.29614				4
									1.30217				13
									1.31069				0
									1.31081				0
									1.32138				9
									1.3276				37
									1.33013				42
									1.33327				16
									1.3352				21
									1.3381				20
									1.34112				12
									1.34306				8
									1.3433				37
									1.34728				0
									1.35235				29
									1.35302				0
									1.36196				38
									1.36449				48
									1.36745				47
									1.37258				3
									1.37494				3
									1.37844				5
									1.38418				0
									1.38684				3
									1.3881				2
									1.38828				14
									1.38847				12
									1.38949				35
									1.38979				12
									1.3913				6
									1.40459				13
									1.41377				3
									1.42186				8
									1.42331				10
									1.42349				5
									1.42427				11
									1.42965				21
									1.42977				5
									1.43158				4
									1.43847				46
									1.46316				24
									1.46769				21
									1.46896				47
									1.47089				10
									1.47144				1
									1.47536				1
									1.48297				10
									1.48593				1
									1.50435				0
									1.51697				0
									1.52397				4
									1.54686				1
									1.55405				4
									1.55737				2
									1.58436				2
									1.59028				1
									1.59807				2
									1.60066				24
									1.60664				0
									1.66643				3
									1.71872				1
									1.77802				0
									1.84734				0
									1.85924				0
									2.15833				0
													0
													0
													0
													2
													12
													23
													4
													3
													2
													5
													21
													27
													4
													6
													43
													0
													8
													58
													0
													1
													29
													68
													24
													15
													0
													0
													1
													0
													0
													0
													29
													17
													32
													0
													1
													30
													34
													0
													0
													2
													13
													18
													53
													4
													3
													0
													3
													1
													0
													1
													1
													0
													24
													60
													1
													0
													2
													48
													0
													1
													4
													8
													6
													5
													1
													4
													0
													1
													2
													2
													0
													0
													0
													0
													0

## Sheet: Figure 2
	Figure 2a	-NT3	+NT3		Figure 2f		2f inset nr.TRKC cells					Figure 2g	Normalized TrkC	Normalized pAkt			Figure 2h
	Ntrk3 mRNA	0.719557	0.569677		Runx3++	Runx3--	Runx3+/+	Runx3-/-					0.436028	0.211127			Runx3 +/+	EXP.1	EXP.2	EXP.3	EXP.4	EXP.5	EXP.6				2K
		0.604772	0.72775		48.622	28.196	108.173	102.404					0.359522	0.0749387			0 ng/ml	0.588235	0.235294	0.085106	0.212766	0.085106	0.340426				Ctrl RNAi	TrkC RNAi
					33.966	23.513	87.2596	114.663					0.352495	0.323741			1 ng/ml	1.13725	0.392157	0.340426	1.06383	0.553191	1.10638				1.08574	0.34074
					36.34	28.194	104.567	87.2596					0.257108	0.234561			50 ng/ml	1.37255	0.627451	0.382979	1.06383	1.10638	1.44681				0.9182	0.310631
	Figure 2c	Bax -/-	Bax -/-;NT3 -/-		30.036	28.637							0.463854	0.428864			Runx3 -/-	EXP.1	EXP.2	EXP.3	EXP.4						1.2643	0.325686
		23.4885	25.317		9.954	29.867							0.299597	0.129481			0 ng/ml	0.235294	0.078431	0.382979	0.12766						1.09889	0.725077
		25.0348	22.547		36.113	17.462							0.141015	0.11773			1 ng/ml	0.235294	0.156863	0.382979	0.12766						1.0673	0.52584
					16.411	33.474							0.725995	0.447427			50 ng/ml	0.588235	0.509804	0.851064	0.297872						1.04271	0.268499
					66.337	31.305							0.519946	0.621511													1.07952	0.506472
					36.128	29.029							0.392388	0.362171													0.764488	0.507795
	Figure 2d	RUNX3	TRKC		14.373	35.402							0.499664	0.40561													1.07584	0.382563
		39.928	48.97		41.872	21.407							0.401657	0.347611			Figure 2i	E5		E7							0.562425	0.293194
		21.973	23.658		7.433	34.435							0.59181	0.591307			RNAi	Ctr	TRKC	Ctr	TRKC						1.09817	0.454774
		30.327	57.643		24.289	35.826							0.708141	0.441704				9.82628	45	26.4683	4.41729						1.00415	0.376844
		30.051	45.058		33.61	17.293							0.38959	0.17645				32.6118	19.418	24.0825	3.84615						0.922788	0.343019
		35.428	54.718		55.436	25.002							0.346923	0.269129				41.891	24.5884	12.6891	9.36136						0.904644	0.422747
		31.195	49.535		44.406	27.93							0.510424	0.458763				36.9955	41.859	23.0196	0						1.50009	0.275913
		42.401	52.514		44.558	21.531							0.743056	0.741922													0.6831	0.382068
		19.774	32.499		38.278	31.988							0.823362	0.747984													0.924407	0.328991
		36.681	53.571		60.967	17.958							0.876369	0.845651													1.03587	0.194751
		21.602	38.966		51.938	19.951							0.574418	0.591881													1.06994	0.86876
		28.955	38.403		31.459	16.156							0.45811	0.410998													1.01125	0.68824
		31.389	54.77		33.872	15.016							0.53109	0.517305													0.906424	0.620172
		27.449	36.997		47.925	23.981							0.401633	0.390785													0.839817	0.569231
		8.271	21.012		41.825	17.191							0.525469	0.486636													0.779192	0.595407
		25.803	34.731		62.167	16.172							0.493292	0.545513													0.912382	0.554759
		15.538	18.553		49.064	19.211							0.419342	0.436796													1.03915	0.786206
		29.747	36.663		40.901	22.892							0.588094	0.408642			Figure 2n	Bax +/+			Bax -/-						0.775332	0.739056
		24.574	36.517		11.936	29.898							0.534114	0.527067				Embryo 1	Embryo 2	Embryo 3	Embryo 1	Embryo 2	Embryo 3				1.0435	0.713296
		35.003	43.784		41.003	47.011							0.479921	0.415888			<0.2	0.00474676	0.00474676	0	0.018987	0.0142403	0.00474676				0.696693	0.557028
		29.652	39.49		43.51	15.641							0.455699	0.483585			0.2-0.4	0.0237338	0.018987	0.0237338	0.0901884	0.0806949	0.0474676				0.815938	0.421458
		29.423	41.048		43.941	32.892							0.837745	0.676796			0.4-0.6	0.118669	0.109175	0.0806949	0.218351	0.18987	0.213604				0.741187	0.384671
		34.027	44.271		42.604	28.624							0.804937	0.75604			0.6-0.8	0.185124	0.156643	0.113922	0.303793	0.284806	0.289552				0.838918	0.333716
		20.044	30.635		44.776	36.493							0.793726	0.726649			0.8-1	0.237338	0.223098	0.185124	0.403475	0.313286	0.303793				0.917156	0.465149
		24.317	34.577		59.416	16.868							0.903346	0.741702			1-1.2	0.237338	0.232591	0.218351	0.261072	0.237338	0.289552				0.897039	0.549239
		15.835	23.055		33.62	19.637							0.446694	0.794847			1.2-1.4	0.170883	0.180377	0.166137	0.17563	0.156643	0.142403				1.33428	0.604109
		16.761	13.683		20.812	11.529							0.687165	0.509212			1.4-1.6	0.0949352	0.0617079	0.0284806	0.0712014	0.0949352	0.0617079				1.32905	0.742723
		18.12	30.215		21.619	12.452							0.760459	0.92233			1.6-1.8	0.0332273	0.0427208	0.018987	0.00949352	0.018987	0.0332273				0.867792	0.63907
		22.627	40.41		39.828	21.533							0.563255	0.464657			>1.8	0.0142403	0.00474676	0.00949352	0	0.00949352	0.00474676				1.13686	0.636718
		24.747	43.105		42.547	27.48							0.70322	0.790022													1.18592	0.795656
		9.559	27.474		51.531	16.524							0.49209	0.931603													1.43785	0.768608
		30.162	40.856		64.064	19.663							0.651674	0.494607													1.04395	0.718802
		24.772	35.309		43.707	13.922							1	1													1.15076	0.799115
		13.914	19.935		45.837	31.04							0.477013	0.517116													1.1779	0.691574
		25.034	30.42		30.153	24.857							0.605317	0.435535													0.950913	0.757104
		30.845	45.569		20.487	12.844							0.395628	0.379385													0.941229	0.588641
		35.287	44.276		47.223	9.352							0.52844	0.535975													1.14921	0.382471
		35.4	51.43		44.889	23.699							0.340309	0.261656													0.84694	0.849751
		25.79	26.235		40.746	44.289							0.512486	0.491766													0.941291	0.703844
		12.602	26.945		38.347	26.805																					0.757975	0.70005
		13.306	18.623		38.495	16.102																					0.821933	0.641316
		24.806	49.702		42.879	31.191																					0.966882	0.75627
		36.376	43.178		23.563	41.485																					1.03543	0.586203
		29.06	44.635		12.185	49.928																					1.11442	0.522742
		30.879	46.746		36.999	19.098																					1.16391	0.527246
		18.257	25.914		53.006	34.742																					0.747549	0.282247
		18.818	38.019		31.841	21.304																					0.926536	0.63272
		14.412	14.82		60.17	41.394																					1.26877	0.584051
					13.275	22.043																					1.19409	0.489836
					19.806	33.703																					1.01677	0.415875
					46.804	33.149																					1.14703	0.359418
					29.321	15.726																					0.714232	0.94638
					47.437	20.589																					1.1953	0.707253
					12.577	21.506																					1.32089	0.535332
					9.214	19.558																					0.993767
					50.465
					42.287
					38.955
					31.855
					35.984
					34.345
					36.498
					45.428
					38.396
					45.084
					42.026
					43.624
					39.041
					53.579
					39.14
					35.185
					46.327
					41.14
					45.011
					33.806
					35.955
					28.123
					46.527
					25.926
					23.628

## Sheet: Figure 3
	Figure 3c	TOM- PSNs	TOM+ PSNs		Figure 3f	E11.5	E13.5
						0.1328	0.191004
	N=3 embryos	1.00222	1.12695			0.108405	0.196753
		0.545644	1.82761			0.0826277	0.192312
		0.846664	1.11954		average litter	0.107944	0.193357
		0.87647	1.60619			0.136116	0.362228
		0.977422	0.991043			0.109346	0.0860067
		0.911594	1.47083			0.128624
		1.271	1.90896		average litter	0.124695	0.224117
		0.715256	1.30707
		0.733774	1.35069
		1.03885	1.16491
		0.894625	1.23465
		1.40683	1.49678
		0.928945	1.91761		Figure 3g	E11.5		E13.5
		0.893132	1.7308			12.1563		5.4236
		1.24827	1.18842			13.8354		12.0696
		1.09902	1.27318			17.98		20.1988
		0.660179	1.06547			19.6964		13.7978
		1.02603	1.06062
		1.08568	1.15806			E14.5		E16.5
		0.838648	1.54695			13.7058		12.5122
		1.17852	0.769386			12.7555		14.4984
		0.397898	0.821736
		0.59435	1.22572
		1.16152	1.02771
		0.578204	1.21738
		0.972314	1.57511
		1.10016	1.39304
		0.859558	0.905332
		1.40746	1.31899
		1.45643	0.495055
		0.613041	1.08803
		0.978928	0.936512
		0.720016	1.10626
		0.795743	1.75572
		0.96983	0.888891
		0.234512	1.39284
		1.39236	1.43068
		0.859502	1.43706
		1.35388	0.436791
		0.190862	1.04889
		0.6412	0.841692
		0.896899	1.39682
		0.644584	1.41232
		0.374072	1.23791
		0.974171	0.757311
		1.13166	0.661195
		0.856192	1.06682
		0.891137	1.65699
		0.874584	0.767808
		1.21491	0.90158
		1.23524	1.05185
		1.08627	0.714942
		0.604194	1.30009
		0.772176	1.46124
		1.75059	1.02235
		1.08796	1.2617
		1.45345	1.42624
		1.84699	1.17548
		0.950531	1.10092
		0.564296	0.941726
		1.0371	1.60914
		0.756825	1.82925
		0.330838	0.856604
		0.576655	0.851013
		1.14939	1.0178
		0.877526	1.37225
		1.02126	1.17147
		0.916613	1.13105
		0.958817	1.35139
		1.00056	0.579485
		1.04404	1.23417
		0.961529	0.829848
		0.956876	1.14863
		0.680106	1.927
		0.764734	1.73067
		0.814147	1.45383
		1.28068	0.481745
		0.933525	1.27239
		0.954407	1.22503
		1.16728	0.714464
		1.20333	2.03035
		1.00082	1.2486
		1.4479	1.37018
		1.36797	0.865918
		1.22028	1.27408
		0.531049	0.537158
		1.27475	1.13361
		0.564234	1.46652
		1.24119	2.23172
		1.1206	1.24101
		1.3498	0.889082
		0.607827	1.42926
		0.450743	1.65376
		0.857409	1.0853
		1.17883	1.02339
		1.23568	1.12837
		1.28533	1.64194
		0.775075	1.32328
		0.55537	1.40143
		0.651926	0.357601
		0.890815	1.45428
		1.06567	1.27811
		0.52988	0.746097
		0.574046	0.539887
		0.979102	0.848563
		0.360251	1.53573
		0.515041	0.878419
		0.750077	1.4936
		0.95015	1.27284
		0.943528	0.963287
		0.949797	1.41642
		0.85165	0.857853
		0.794937	1.33469
		0.667416	1.40986
		0.652511	0.856934
		1.21688	1.2409
		0.9236	1.19426
		1.46553	0.846671
		1.01286	0.99934
		1.20721	1.69659
		0.846979	1.73562
		0.521066	1.13066
		0.514776	1.14626
		0.594532	1.86547
		0.943715	1.15323
		1.25858	1.07195
		0.89049	1.24049
		1.04031	1.09289
		1.58915	1.28208
		1.30456	0.81503
		0.792591	0.517153
		1.31216	1.30792
		0.950171	1.62835
		1.43931	0.806922
		1.31063	0.611529
		1.22425	1.45223
		0.744535	1.18906
		0.767722	0.625165
		0.864624	1.23207
		0.972113	1.14651
		0.823833	0.705369
		0.969228	1.36737
		0.891569	1.41396
		0.640907	1.41036
		0.65058	1.47554
		0.355361	0.801577
		0.988256	0.909764
		1.0699	1.18285
		1.08257	1.22138
		0.662198	1.8876
		0.946235	1.46531
		1.14159	1.68622
		1.10619	1.29327
		0.954625	1.04833
		0.36612	0.950535
		1.19069	0.997177
		1.5432	0.752703
		0.693097	1.00829
		0.7481	1.80767
		1.12914	1.62429
		0.796141	1.11639
		1.40805	1.18548
		1.12292	0.731019
		1.39688	0.684479
		0.878925	1.50505
		1.22677	0.730199
		0.452506	0.939229
		0.635844	1.32649
		1.35841	1.54186
		0.608282	1.12853
		0.902699	0.688331
		0.831005	1.96019
		1.16382	1.31397
		1.31713	1.40522
		0.667289	1.41662
		1.06799	1.16329
		1.10074	1.35436
		1.08696	1.37377
		0.669503	1.57308
		1.26029	1.38341
		0.617136	1.21407
		0.804131	1.09664
		1.03961	1.39141
		1.02831	1.62842
		0.852594	1.84295
		1.22765	1.55634
		1.40056
		1.23389
		1.30747
		0.9325
		0.796134
		1.08255
		1.10307
		1.0519
		1.06672
		1.17377
		0.927573
		0.964015
		0.524662
		0.722821
		0.683735
		0.827106
		1.36015
		1.35797
		0.945925
		0.785948
		1.11098
		0.716733
		0.861368
		0.761874
		0.390004
		0.634585
		0.908132
		0.970524
		0.939101
		0.905364
		0.603687
		1.1274
		1.47589
		0.759202
		0.873631
		0.968734
		0.648304
		0.412909
		0.488232
		1.03511
		1.02638
		1.29992
		1.17278
		1.22424
		1.29009
		1.66299
		0.618027
		1.42056
		1.21818
		0.636327
		1.2308
		0.942197
		0.862532
		0.812011
		1.0409
		0.411125
		0.566122
		1.16339
		1.19781
		1.06095
		0.812685
		0.844883
		0.748782
		1.07317
		1.51541
		0.817333
		0.924998
		0.880674
		0.443795
		0.866713
		0.598355
		1.04993
		1.21121
		0.749119
		0.753514
		0.561752
		0.736678
		1.07789
		1.00587
		0.745643
		1.02845
		0.998454
		1.14819
		0.95481
		1.10842
		0.988527
		1.26172
		1.37391
		1.40262
		0.720585
		0.553793
		1.05117
		1.35957
		0.986428
		0.729703
		0.986253
		1.14874
		1.37955
		1.77956
		1.06112
		0.56501
		1.39492
		0.602881
		0.580578
		0.96583
		0.771729
		0.450149
		0.979518
		0.783842
		0.52235
		0.890219
		0.748004
		1.14338
		0.989161
		0.868955
		0.540469
		0.945192
		0.67645
		0.570864
		1.10764
		1.04243
		0.20193
		0.516697
		1.20543
		1.52192
		1.06523
		1.87242
		0.706453
		1.21558
		1.3074
		0.804289
		0.820887
		0.67734
		1.02174
		1.09204
		1.84627
		1.26708
		0.529159
		0.346629
		1.55823
		1.36843
		0.792536
		1.4064
		1.27359
		1.10773
		0.773359
		0.424649
		0.293677
		0.591421
		0.778991
		0.748824
		1.25219
		0.970297
		0.807592
		0.506936
		0.824242
		1.30824
		0.752752
		0.780914
		0.451959
		1.1088
		1.22317
		1.02027
		1.18518
		1.02195
		1.50419
		1.88433
		0.598125
		0.647827
		1.09657
		0.631507
		0.351154
		0.679862
		0.954912
		1.00297
		0.776463
		1.22708
		1.01159
		1.13146
		0.848722
		0.857761
		0.957164
		0.640216
		1.37739
		1.21524
		1.02115
		0.825148
		0.57065
		0.534233
		0.875041
		0.700064
		0.977421
		0.961318
		0.899639
		1.39502
		1.03933
		0.613162
		0.925228
		1.56481
		0.658945
		1.57101
		2.11632
		1.22367
		0.705276
		1.0724
		1.67188
		0.886923
		0.358449
		0.266231
		0.758146
		1.49678
		0.614908
		0.488242
		0.816229
		0.77141
		0.472659
		0.705771
		1.2941
		1.60929
		1.26231
		0.323896
		1.20404
		0.830847
		0.728441
		0.631246
		1.09817
		1.10992
		1.28826
		1.55723
		0.397717
		0.715516
		1.13645
		1.06831
		0.777243
		0.777469
		0.483388
		1.00898
		1.1448
		0.845503
		0.538132
		1.26642
		1.38118
		1.08431
		0.613313
		1.05675
		0.750987
		1.31289
		1.58122
		1.38321
		0.875646
		1.26204
		1.18783
		1.18886
		1.36643
		0.425936
		1.26211
		0.799687
		1.55589
		0.962413
		0.872286
		1.22507
		0.824138
		0.786346
		1.24799
		1.07606
		1.3467
		0.996518
		1.37431
		1.61598
		0.395443
		0.887934
		0.629915
		1.51198
		0.88189
		1.12707
		0.596035
		0.48715
		0.9009
		0.965995
		0.871623
		0.944637
		1.24822
		1.52591
		1.06693
		0.975499
		0.783153
		1.15969
		0.8997
		0.945685
		0.980301
		0.457936
		0.866693
		0.945481
		0.672354
		0.982652
		0.451012
		0.44718
		0.490968
		1.49171
		0.810437
		1.28079
		0.285772
		1.18843
		0.791456
		0.859207
		1.00286
		1.53905
		1.57024
		0.736069
		1.44462
		1.11849
		1.96334
		0.881689
		0.382111
		0.525329
		0.79304
		1.12119
		0.590326
		0.604266
		1.13549
		1.08144
		0.808275
		1.04417
		0.940621
		1.15201
		1.19536
		1.06561
		0.798522
		1.39357
		1.23049
		0.815806
		1.14688
		0.817516
		0.798548
		1.1382
		0.947642
		0.867606
		0.548253
		0.572762
		1.76112
		0.349657
		0.338347
		0.676566
		0.935285
		0.53776
		1.11859
		1.00705
		1.07205
		1.14527
		1.12689
		1.03416
		1.08734
		0.651828
		0.650245
		0.594386
		1.23521
		1.88352
		1.21164
		1.11264
		1.24013
		0.790306
		0.276405
		0.902568
		1.12458
		0.83654
		0.899006
		0.536704
		0.951688
		0.672448
		0.716802
		1.24071
		0.877231
		1.05743
		0.936435
		1.40295
		0.817575
		0.978606
		0.777561
		1.13713
		1.14014
		1.03716
		0.773949
		1.12115
		1.13219
		0.672875
		0.851768
		1.07532
		1.43245
		1.20649
		0.937514
		0.51385
		1.38478
		0.682379
		1.06844
		0.748911
		0.827862
		0.35335
		1.19108
		0.796964
		0.871055
		0.858514
		0.375339
		1.41134
		0.864011
		1.00449
		1.17611
		1.35153
		1.0036
		1.43738
		1.40714
		1.21537
		0.91788
		0.980977
		0.89302
		0.712295
		1.19032
		0.667482
		0.838365
		1.12894
		0.96873
		1.57375
		1.47758
		0.528135
		1.19081
		0.824349
		0.501058
		0.589647
		1.17265
		0.476903
		0.832919
		1.63973
		0.495006
		1.36191
		1.22546
		0.910957
		0.754319
		0.950377
		1.23599
		0.810397
		1.10787
		0.892211
		1.10268
		1.28706
		1.08717
		0.807262
		1.00427
		0.812794
		1.33327
		0.539021
		1.02367
		0.993632
		0.768515
		1.02458
		1.35241
		0.708251
		0.98157
		1.23421
		1.02542
		0.63962
		1.21864
		1.36737
		0.756407
		1.06278
		0.857414
		0.826149
		1.11128
		1.27387
		0.91031
		0.738745
		0.984064
		1.14799
		0.87002
		1.09856
		1.49973
		0.991592
		1.04728
		1.11863
		0.68383
		0.494734
		0.694373
		0.880959
		1.0739
		0.812492
		1.20572
		0.802978
		1.06996
		0.955187
		1.2729
		1.21017
		1.35834
		1.58595
		1.22085
		0.854399
		0.961402
		0.861236
		1.63711
		1.13145
		0.884401
		0.85832
		1.05186
		0.693942
		0.752416
		0.389978
		0.911128
		1.42449
		0.579862
		0.798626
		1.46752
		1.14622
		1.65053
		0.639919
		1.19992
		0.971904
		1.31289
		0.356401
		0.898401
		1.12864
		1.2004
		1.1404
		1.66324
		0.834491
		0.662085
		0.808837
		1.28147
		1.4507
		0.702676
		0.783408
		0.871678
		0.42335
		1.10991
		0.650214
		1.00366
		0.970441
		0.870722
		1.09199
		0.315501
		0.610805
		0.822395
		1.01545
		0.399327
		0.970047
		1.33613
		1.66367
		0.89632
		0.299223
		0.472645
		0.521714
		0.68872
		0.262223
		0.357467
		0.955366
		0.462733
		1.42738
		0.521059
		0.83216
		1.04777
		1.06317
		1.12346
		1.20044
		0.980051
		1.05391
		1.10025
		1.26729
		1.20871
		0.489384
		1.13141
		1.45376
		1.8189
		1.52195
		1.41594
		1.96756
		1.33924
		0.717692
		0.893189
		0.945508
		0.735141
		0.162718
		0.308234
		0.78989
		0.946901
		0.854496
		0.914488
		0.69885
		0.847724
		1.02407
		1.28345
		1.27024
		1.13662
		0.46915
		0.842099
		1.53475
		1.07863
		1.14452
		1.27966
		1.39601
		1.48453
		0.909355
		0.710701
		1.20243
		0.999329
		1.56086
		0.948102
		0.458282
		1.40907
		1.2918
		0.794309
		0.84605
		0.420225
		1.45605
		1.25087
		0.646693
		1.20211
		0.817992
		0.86143
		1.41991
		1.27374
		0.737135
		0.848335
		0.851595
		0.89428
		0.579516
		1.14179
		0.917211
		1.11376
		0.244133
		1.49263
		0.861124
		1.45814
		1.21576
		1.17957
		1.00732
		0.900187
		0.872046
		1.07951
		0.376258
		1.21629
		1.46031
		1.20539
		1.06187
		0.610917
		1.44365
		0.909967
		0.77539
		0.714176
		0.665472
		0.995366
		0.505122
		0.686771
		0.913375
		0.652187
		1.04909
		0.451206
		1.0731
		0.790009
		0.868881
		1.16645
		0.905365
		1.16399
		0.983749
		0.871218
		0.773551
		0.875505
		0.916585
		0.603919
		1.68233
		1.21698
		0.933299
		1.5356
		1.02342
		1.16057
		0.917817
		1.97248
		1.07266
		0.246451
		0.200853
		1.01261
		1.23097
		0.9695
		0.721971
		0.921309
		0.750547
		0.696348
		0.703228
		0.542556
		0.344271
		0.615909
		1.57886
		1.63563
		1.45367
		1.40125
		1.20658
		1.37557
		1.29089
		1.27225
		1.08381
		0.689979
		0.677365
		0.773592
		0.680758
		1.07902
		0.754604
		0.776684
		0.581166
		0.94673
		1.91912
		1.32379
		1.23013
		1.35246
		0.728721
		1.51285
		1.14219
		1.27864
		1.06137
		0.317519
		1.1979
		0.771978
		0.784537
		1.22455
		1.07418
		0.66021
		0.713673
		0.879834
		1.13538
		1.04701
		1.69737
		1.20603
		0.841529
		1.10249
		1.00848
		1.10914
		0.494104
		1.19087
		0.756519
		0.691265
		0.332841
		1.65343
		0.534215
		1.40507
		0.150717
		0.626329
		0.810913
		0.505601
		1.72095
		1.02298
		0.829365
		1.0145
		0.989066
		0.492931
		0.985959
		1.19263
		0.867929
		0.720295
		1.19731
		1.2272
		0.77601
		1.0852
		1.06405
		1.25369
		0.720657
		1.81918
		0.670193
		1.18326
		1.03854
		0.840421
		0.924535
		1.02457
		0.853621
		0.831099
		1.07222
		1.28621
		0.520897
		1.46663
		1.03917
		0.647237
		0.890933
		1.05237
		1.2272
		0.626651
		0.322957
		0.44035
		0.843066
		1.07812
		1.408
		1.01043
		1.36359
		0.569426
		1.4817
		1.03195
		0.919257
		1.35048
		1.25223
		0.836199
		0.713574
		1.11724
		1.02098
		1.03053
		0.72814
		1.72311
		1.06908
		1.56823
		1.06783
		0.873833
		1.29132
		0.945476
		1.3264
		1.39635
		0.97333
		1.0824
		0.624689
		0.607328
		0.477361
		0.902758
		1.08454
		0.692289
		1.71928
		0.528254
		1.10478
		0.569277
		0.646022
		1.45237
		0.566157
		0.61826
		1.25083
		0.973492
		1.17444
		0.874419
		0.486837
		0.977276
		0.553611
		1.22991
		0.832892
		0.962268
		1.13555
		1.269
		0.79038
		1.10341
		1.24691
		1.32769
		1.69082
		0.942645
		1.25054
		0.996795
		1.16368
		1.43259
		0.702117
		1.29015
		1.02637
		0.589539
		0.544953
		0.812336
		1.50673
		0.920222
		0.677439
		0.803808
		0.957705
		1.06375
		0.613801
		0.864128
		1.17208
		0.599959
		1.47637
		0.757382
		1.02137
		0.792869
		0.62671
		0.386753
		1.08571
		0.731693
		0.607425
		0.81634
		1.25452
		0.87737
		1.07363
		0.603722
		1.22648
		0.805421
		0.404586
		0.732166
		0.715241
		0.948868
		1.11404
		1.02108
		0.771381
		1.23045
		1.20357
		0.531321
		1.05353
		1.15028
		1.02972
		0.937165
		1.67256
		0.497115
		0.367436
		1.19284
		0.725045
		0.692002
		1.28383
		1.1095
		0.775725
		1.16619
		0.790466
		0.895007
		1.62086
		0.99848
		1.08035
		1.17115
		0.691907
		0.686305
		1.5678
		1.24853
		0.761434
		0.490726
		1.45747
		1.01442
		0.683578
		0.842992
		1.70393
		0.745562
		0.786247
		0.791548
		1.14319
		1.03384
		1.1568
		1.34068
		0.417449
		1.04638
		1.43661
		0.490538
		0.6263
		0.610678
		1.17982
		0.20725
		1.00485

## Sheet: Figure 4
			mean (in log)		all data points are accessible in the database (see data availability)
	Figure 4e	gene	Cluster1	Cluster2
		Isl1	10.4726	10.4996										Figure 4k
		Syp	2.03436	2.31156											cell number	# puncta Fxyd7		#puncta Pou2f2
		Snap25	7.76122	6.55541											1	0		25
		Runx3	3.8382	1.93494											2	0		24
		Ntrk3	5.1248	3.88319											3	0		22
															4	0		22
	Figure 4f	Low Runx3 RNA			High Runx3 RNA										5	0		21
		1	2	3	1	2	3								6	0		20
	TRKC protein	0.815869	0.797987	0.855315	0.966904	1.02675	1.00635								7	0		20
															8	0		18
															9	0		18
															10	0		17
															11	0		16
															12	0		16
	Figure 4g	Low TrkC RNA			High TrkC RNA										13	0		16
		1	2	3	1	2	3								14	0		16
	TRKC protein	0.724906	0.804476	0.778374	0.965349	0.989732	1.04492								15	0		14
															16	0		13
															17	0		13
	Figure 4i														18	0		12
	Fxdy7 RNA	Low Runx3	High Tunx3	HMX1 protein	Low Runx3	High Tunx3	Pou2f2 RNA	Low Runx3	High Tunx3	SST protein	Low Runx3	High Tunx3			19	0		12
		0	2.34234		1.32812	1.09375		1.85185	4.16667		3.36056	0.764679			20	0		12
		0	0		0.15625	0.625		3.7037	0		0.105097	0.412455			21	0		12
		0	0		0.390625	0.15625		5.55556	0		2.82522	0.302854			22	0		12
		0.18018	1.98198		0	1.01562		0.925926	0		0.740668	0.441405			23	0		12
		0	0.36036		0.15625	0		1.85185	0.925926		1.51911	0.135879			24	0		11
		0	0.18018		0	0.15625		1.85185	0		1.61711	0.476714			25	0		11
		0	0.900901		0.078125	1.71875		5.55556	0		2.59832	0.224818			26	0		11
		0	2.88288		0.15625	0.9375		3.7037	0		2.81216	0.285651			27	0		11
		0	0		0	1.17188		0	0		2.45774	0.331282			28	0		10
		0	0.36036		1.64062	0.78125		0.925926	0		2.85126	0.509294			29	0		10
		0.36036	1.08108		0	0.703125		4.62963	0.925926		1.21175	1.49274			30	0		10
		0	0.720721		0.078125	0		0	0		0.530545	0.626053			31	0		10
		0	0		0.46875	0		1.85185	0		1.50507	0.755848			32	0		9
		0	0		1.01562	0.390625		0	0		2.60271	1.39921			33	0		9
		0	0.36036		1.40625	0.078125		0.925926	0		2.71594	0.18795			34	0		9
		0	1.8018		0.078125	1.40625		0	0		3.48476	0.477976			35	0		9
		0.540541	1.08108		0.625	0.234375		12.963	0		0.945086	0.471485			36	0		8
		0	0.18018		0	0.625		0	0		1.75199	0.216968			37	0		8
		0	0.900901		0.46875	2.5		0	0		0.35024	0.438262			38	0		8
		0	0.36036		0.703125	0.234375		0	0		1.29826	1.5691			39	0		7
		0	0.18018		1.01562	0.15625		0	0		0.602489	0.264529			40	0		7
		0.36036	1.26126		0	1.32812		2.77778	0		0.89943	0.214004			41	0		6
		0	0.540541		1.09375	1.01562		0.925926	0.925926		0.257316	0.286938			42	0		6
		0	0		2.42188	0.46875		1.85185	0		3.66498	0.214738			43	0		5
		0	0.540541		0	0.46875		3.7037	0		2.23709	0.943393			44	0		5
		0	1.62162		0	0.9375		5.55556	0		0.32911	1.27708			45	0		5
		0	0.18018		0	1.32812		0.925926	0		2.10813	0.224933			46	0		5
		0.18018	0.18018		0.078125	0.3125		1.85185	0		0.531102	0.611666			47	0		4
		0	0.900901		1.25	0.625		1.85185	0.925926		0.648593	0.203668			48	0		3
		0	0		0	0.78125		1.85185	0		1.18023	0.277531			49	0		3
		0	2.7027		0	1.40625		3.7037	0		3.03425	0.322449			50	0		3
		0	1.26126		1.95312	0.78125		2.77778	0		0.441585	0.186729			51	0		3
		0	0.36036		0.078125	1.64062		1.85185	0		0.325886	0.55511			52	3		5
		1.08108	0.18018		0.3125	1.40625		1.85185	0		0.344161	0.718681			53	3		0
		0	1.62162		0.078125	0.3125		0.925926	0		0.417424	0.325118			54	3		0
		0	0		2.1875	0.390625		2.77778	0		0.251795	0.631511			55	3		0
		0	1.26126		0.3125	1.64062		0.925926	0		0.67535	0.224175			56	4		3
		0	0.720721		0	0.859375		0.925926	0		0.243112	1.25161			57	5		2
		0.18018	1.8018		0.078125	0.390625		0	0		1.63007	0.419161			58	5		4
		0	0		0	3.75		3.7037	0		2.06513	0.482024			59	4		0
		0	1.98198		2.73438	1.17188		0	0.925926		0.461616	0.502671			60	4		0
		0	0.540541		0.859375	1.25		0.925926	0		0.241124	0.203503			61	4		0
		0	1.44144		1.48438	0.78125		0	0		0.15149	0.482064			62	5		0
		0	0.36036		1.25	5.70312		1.85185	0		0.284788	1.4512			63	5		0
		0.36036	0.540541		0.234375	0.546875		1.85185	0.925926		0.424535	0.201289			64	6		0
		0.18018	0.900901		0.78125	0.234375		0	1.85185		1.57397	0.140459			65	6		0
		0.18018	1.8018		1.95312	0.78125		0	0		0.229528	0.240388			66	7		0
		0.18018	1.8018		0	2.42188		1.85185	0		0.635868	0.204693			67	7		0
		0	0.540541		0.15625	0.859375		0	0		0.129494	0.157728			68	8		0
		0.18018	0.900901		0	2.26562		0.925926	0		0.988174	0.323405			69	8		1
		0.18018	0		0.15625	1.71875		2.77778	0		0.836172	0.697836			70	10		0
		0	0		1.25	0.9375		0	0.925926		1.84467	0.321254			71	11		0
		0.36036	0.540541		0.15625	1.01562		0	0		0.698077	0.735702			72	12		0
		0.18018	0.36036		0.078125	0.3125		0	0		0.133024	0.304137			73	12		0
		0	0.720721		0.234375	2.1875		0	0		0.108925	0.228797			74	12		0
		0.18018	2.34234		0.234375	0.3125		2.77778	0		0.442861	0.060233			75	13		0
		0	0.720721		0	1.01562		0.925926	0		0.643887	0.343746			76	18		1
		0	0.900901		0.3125	1.79688		2.77778	0		0.179853	0			77	19		0
		0	0		0.78125	0.9375		7.40741	0		0.158436	0.020367			78	19		0
		0	1.08108		0.234375	1.48438		0	0		1.20654	0.394169			79	20		0
		0.18018	1.98198		0.46875	0.546875		0	0.925926		0.103496	0.206208			80	20		0
		0	1.26126		0.3125	0.078125		4.62963	1.85185		0.318585	0.448255			81	21		0
		1.8018	1.26126		0.859375	1.17188		0	0.925926		0.210674	1.38051
		0.18018	0.36036		0	0.390625		0	2.77778		0.228521	0.436054
		0	0		0.390625	0.9375		2.77778	0		0.838922	0.073301
		0	0		0	0		0	0		0.491598	0.132989
		0.540541	0.720721		0.234375	0.078125		0	0		0.563408	1.22853
		0.18018	2.52252		0.078125	1.32812		0	0		0.644627	0.488606
		0.900901	0.36036		0.46875	0.703125		0.925926	0		0.258941	0.166258
		0	1.08108		0.3125	0.9375		2.77778	0		0.514578	0.228313
		0.36036	0.540541		0	1.875		0	0		1.28083	0.414256
		0.36036	0		0.390625	0.625		0.925926	0		1.24676	0.236239
		0.540541	0.900901		0.46875	0.859375		0.925926	0		1.37616	0.090797
		0	0		3.98438	0.078125		0	0		3.13476	0.878429
		0.720721	0.18018		0	1.01562		0	0		0.417394	0.248038
		0.540541	2.52252		0	0.703125		0	3.7037		0.254902	0.128057
		0	1.44144		0	1.79688		0	2.77778		2.45532	0.138866
		0	0.540541		0	1.17188		0	0		3.14617	0.079404
		0.18018	1.62162		1.17188	0.546875		0.925926	0		1.90695	0.296207
		0.18018	0.720721		0.15625	0.546875		1.85185	0		2.65811	0.339679
		0	0.720721		0.078125	0.703125		1.85185	0.925926		0.761775	0.07023
		0	0.900901		0.625	0.9375		0	0		0.469271	0.440925
		0	1.8018		0.234375	0.390625		1.85185	0		5.23825	1.35454
		0.18018	0.900901		0.546875	0.703125		0	0		1.37136	1.2718
		0	1.08108		1.01562	0.46875		0	0		0.449936	0.847224
		0	0.540541		1.32812	0.3125		1.85185	0		0.75263	0.676745
		0.540541	0.36036		0	0.46875		0	2.77778		1.24082	0.21433
		0.36036	1.44144		0.46875	0.546875		0	0		0.797312	0.033701
		0.18018	1.08108		0.15625	0.15625		0	0		2.74356	0.773733
		0.18018	1.26126		0.390625	1.09375		0	0		1.0642	0.034435
		0.18018	0.540541		0.46875	1.64062		0	0		0.155631	0.355196
		0	1.44144		0.234375	0.234375		0	0.925926		0.951321	0.348344
		0.540541	0.540541		1.17188	0.46875		0	0		1.17712	0.432418
		0	0.900901		0	0.703125		0.925926	0		1.70694	0.75658
		0	0.900901		0	0.234375		0	0		0.168082	0.235303
		0	1.26126		0.78125	0.15625		0	0.925926		0.591165	0.236868
		0	0		0.234375	0.859375		0	0		2.81605	0.204825
		0	0.900901		0.234375	2.5		0.925926	0		0.604144	0.01085
		1.26126	1.44144		0	0.546875		0.925926	0		1.06462	0.067099
		0.18018	1.44144		0.390625	0.859375		0	0		0.826852	1.57892
		0.18018	1.62162		0.390625	0.390625		0	0		0.597712	0.057159
		0.540541	0.540541		4.21875	0.859375		0	0		0.505291	0.607999
		0.900901	0.18018		0.078125	1.25		0	0		2.25231	0.356684
		0	1.98198		0.078125	2.1875		1.85185	0		1.0379	0.154212
		0	1.26126		0.234375	0.46875		0.925926	0		0.683775	0.084435
		0.36036	1.8018		0.234375	0.9375		0.925926	0		1.34963	0.309122
		0.720721	1.08108		0	2.5		0.925926	0		0.129835	0.670234
		0	0.18018		1.32812	1.17188		0.925926	1.85185		0.03461	0.44658
		1.08108	0.720721		0.234375	0.625		0	0		0.25683	1.17219
		0	1.26126		0	1.01562		2.77778	0.925926		0.010761	0.157773
		0.36036	1.08108		0.078125	0		3.7037	0.925926		2.39905	0.493517
		0.36036	1.62162		0.078125	0		1.85185	0		0.581104	0.099829
		0.36036	1.98198		0.3125	0.625		1.85185	0		0.721913	0.011255
		0.720721	1.08108		0.390625	0.625		0.925926	0		0.454049	0.0711
		0.18018	1.26126		0.703125	1.71875		0	0.925926		-0.00455	0.997386
		0.720721	1.8018		0.9375	2.34375		0.925926	0		0.130259	0.230864
		1.26126	1.62162		0.15625	0.9375		0	0		2.22701	0.261973
		0.18018	0.900901		0.15625	1.71875		0	0.925926		0.859199	0.176885
		0.18018	0.720721		1.40625	0.9375		4.62963	0		0.273798	0.506666
		0.900901	1.44144		0	0.3125		0	0		0.012151	0.071875
		1.98198	1.26126		0	0.9375		0.925926	0		0	0.003049
		0	1.44144		0.3125	4.53125		0	0		1.12469	1.82618
		1.8018	2.34234		3.75	0.9375		0	0		0.55716	0.07995
		1.26126	1.8018		0.9375	1.01562		0	0.925926		2.2995	0.609955
		0.720721	1.44144		0.3125	0.859375		0	0		0.134926	0.030669
		0.540541	1.62162		0	0.859375		0	0		0.373259	0.338345
		0.18018	1.26126		0	1.01562		0.925926	0		0.309515	0.36063
		0.36036	1.98198		1.48438	0.703125		0	0		0.306584	0.05899
		0.18018	2.52252		0	1.32812		0.925926	0		1.40383	0.202147
		0	1.8018		1.5625	0.546875		0	0		0.175644	0.563348
		0	1.44144		0	0.9375		0	0.925926		0.271792	0.328975
		0.18018	1.98198		2.5	0.859375		1.85185	0		1.48661	0.457233
		0	1.08108		0.078125	1.09375		1.85185	0		0.719466	0.297677
		0	1.08108		0.078125	1.71875		0	0		0.157354	1.41326
		1.44144	2.16216		0.234375	0.390625		0	0		0.518593	1.13523
		0.18018	0.720721		0.390625	0.546875		0	0		0.31624	1.21459
		1.26126	1.62162		0.546875	0		1.85185	0		0.747791	0.4944
		1.44144	0.540541		0.390625	0.3125		0	0		0.187721	0.38604
		0.720721			0	3.82812		0	0		0.407688	0.305571
		1.08108			0.546875	0		0	0		2.78178	0.215876
		0			2.42188	1.48438		0.925926	0		0.281357	0.533543
		0			0.078125	1.32812		5.55556	0		0.030298	0.17232
		0			0	1.17188		0	0		0.787554	0.885288
		1.8018			0	0.390625		0	0		0.382493	0.589877
		0.900901			0	0.78125		0.925926	0		0.162799	0.68742
		0			0	1.875		0	0		0.245546	0.206489
		1.26126			0	0.15625		1.85185	0		1.04486	0.635799
		0.18018			1.09375	0		3.7037	0		0.11833	1.62448
		1.62162			0.078125	0.15625		0	0		0.897628	0.265771
		1.44144			0.15625	0		0.925926	0		1.26972	0.521603
		0			1.01562	0		0	0		3.20326	0.659108
		0.36036			0	0.625		1.85185	0		1.18493	0.70358
		1.44144			0.15625	2.10938		0	0		2.06531	1.19034
		0.36036			0	0.703125		0	0.925926		1.56633	0.39517
		1.08108			0	0.15625		1.85185	0		1.74533	0.202999
		1.44144			0	0		0	0		1.25462	0.517114
		0.36036			0.46875	0.3125		0	0		1.31026	0.429476
		0.900901			0.078125	0.625		0	0		2.53895	0.693615
		1.26126			0.15625	1.40625		0.925926			2.47662	0.702059
		0.900901			0	3.125		0			0.607641	0.524025
		0.36036			0	0.078125		0.925926			0.517495	0.995811
		0			0.234375	1.5625		0			5.13397	0.243628
		0			0.078125	1.40625		0			0.57418	0.33361
		0			0	1.64062		0			2.96209	0.189147
		0			1.48438	0.15625		1.85185			0.787313	0.263584
		0.720721			0.3125	1.17188		0.925926			0.471777	0.742106
		0			0.078125	0.78125		0.925926			0.424825	0.208382
		2.34234			0.3125	0.390625		2.77778			0.946028	0.368247
		0			0.078125	2.26562		0			0.484428	0.539738
		0			0.078125	0.625		0			0.39725	0.059261
					0.3125	0.46875		0			1.83486	0.26862
					1.5625	0.390625		0			0.289717	0.050433
					0.3125	0.390625		0			0.582903	1.4305
					1.01562	0.859375		0			0.519538	0.223095
					0.078125	1.48438		0.925926			2.07366	0.263187
					0.625	0.625		0.925926			1.49786	1.02948
					0.46875	0.46875		0			0.420155	1.41021
					0.078125	1.17188		0			2.26476	0.456694
					0.234375	1.5625		0.925926			0.392683	0.160507
					0.234375	0.78125		0.925926			1.95819	0.367546
					0	0.390625		1.85185			0.23163	0.376099
					0	1.875		1.85185			0.314175	0.864281
					0.46875	3.20312		0.925926			0.241859	0.198181
					0.78125	1.01562		0			0.825458	0.382721
					1.01562	0.390625		0.925926			0.61763	0.354439
					1.48438	2.42188		0			1.75206	0.491061
					0.9375	1.79688		0			0.053593	0.101659
					0.15625	2.57812		0			1.75226
					0.546875	0.9375		0			1.02765
					0	3.125		2.77778			0.293736
					0.546875	1.79688		0			0.350489
					1.64062	0.46875		0			0.288172
					1.17188	1.875		0			0.368803
					0.390625	1.5625		0			0.267654
					0.078125	1.32812		0			0.664347
					1.5625	1.40625		0			1.04923
					0	1.79688		2.77778			0.342767
					0.9375	1.09375		0			0.228358
					0.15625	0.703125		0			0.171653
					0.15625	0.546875		0			0.490899
					0.3125	0.78125		0			0.571344
					0.3125	0.546875		0			0.09033
					0.46875	1.48438		0			0.205251
					0.625	0.625		0			0.32957
					0.078125	1.01562		0			0.935922
					4.0625	0.78125		0.925926			0.967256
					0.390625	2.57812		0			0.174417
					0.390625	0.546875		0.925926			0.149495
					0	0.859375					0.350848
					0.15625	0.859375					0.284862
					1.875	0.546875					0.891123
						0.9375					1.45905
						2.1875					0.860419
						2.03125					0.734493
											0.839515

## Sheet: Figure 5
	Figure 5f		mean (in log)		all data points are accessible in the database (see data availability)
		gene	Runx3 high	Runx3 low
		Scn3b	4.12576	1.65661
		Scn7a	1.29678	0.298162
		Scn9a	9.24919	4.03544
		Piezo2	0.514004	0.0799953

## Sheet: Figure 6
	Figure 6c
	concentration (ng/mL)	1	2	3
	20	49.1342	45.4509	45.9939						Figure 6h	Raldh2+/+	Raldh2-/-
	100	58.3716	58.2604	60.2675							43.8	23.6
	200	66.3882	61.2083	67.7843							42.6	22
	500	65.0782	69.3206	68.8097							57.2	33.4
											42.4	25
	Figure 6e	Raldh2+/+			Raldh2-/-
		1	2	3	1	2	3
	# of ISL1+ cells per section	236.25	262.4	246.25	267.4	260.4	275			Figure 6i	Cre-/-			RcKD
	# of TRKC+ cells per section	106.75	132.2	127.5	105.6	101.2	91.25				1	2	3	1	2	3
										#	41.5	27.8	31.5	14.3	17	7.3
	Figure 6f	Raldh2+/+	Raldh2-/-
		69.657	121.837			Figure 6g	Raldh2+/+	Raldh2-/-
		36.344	50.781				79.914	63.48
		73.138	62.854				49.569	43.302
		103.474	48.76				60.766	81.421
		71.791	82.603				77.758	45.268
		60.821	72.261				71.709	63.576
		52.415	69.346				49.049	76.493
		76.834	39.049				48.241	78.234
		36.273	44.44				67.221	52.638
		30.614	70.743				58.5	59.92
		28.561	65.584				45.411	72.68
		31.173	99.174				57.408	38.894
		71.675	59.999				37.744	82.67
		52.291	91.72				61.998	41.129
		80.219	35.952				46.806	21.46
		64.858	38.449				84.214	23.214
		68.096	29.169				68.172	91.34
		77.298	106.279				81.371	75.323
		71.099	91.815				63.903	79.651
		26.056	140.82				39.649	78.191
		72.314	60.681				45.962	69.243
		40.154	31.847				64.964	65.992
		68.556	32.335				46.256	46.104
		90.056	60.164				44.748	41.259
		28.372	53.766				71.202	51.047
		38.047	37.963				45.286	54.284
		74.515	75.774				18.648	89.206
		95.946	81.682				61.069	64.448
		51.046	109.615				56.04	67.704
		61.933	81.874				63.802	76.567
		29.745	86.718				51.119	88.743
		55.466	63.35				43.256	39.075
		82.031	107.141				61.152	43.821
		53.796	70.284				117.306	34.697
		70.238	59.879				89.7	84.544
		78.663	95.453				109.884	66.132
		114.88	92.467				89.494	75.851
		61.208	85.708				62.397	78.549
		51.517	59.882				76.628	75.026
		76.755	58.936				82.013	41.657
		37.178	143.825				79.288	58.792
		34.02	61.338				68.303	94.029
		76.293	57.779				34.903	49.478
		94.341	108.154				66.564	55.32
		57.078	38.362				49.103	93.118
		55.841	41.39				87.469	52.589
		53.592	106.239				79.15	38.166
		60.738	39.276				53.317	74.571
		112.569	52.485				65.707	35.058
		90.213	53.14				57.312	76.699
		80.006	140.29				67.578	61.891
		35.9	35.141				34.523	83.469
		46.99	119.707				56.154	34.909
		61.358	34.097				33.009	77.352
		47.369	39.221				64.334	53.771
		82.51	48.046				54.384	69.974
		94.42	83.323				68.672	34.676
		64.399					87.477	101.772
		41.216	111.713				65.159	54.375
		93.593	135.328				41.496	49.12
		62.969					75.222	69.161
		33.255	147.975				34.16	38.882
		91.254	0				48.879	51.333
		88.601	0				56.502	4.56
		82.436	0				61.037	11.986
		47.628	0				71.844	14.904
		80.946	0				41.567	50.131
		58.199	0				73.969	23.804
		110.756	0				41.716	50.113
		63.507	0				57.926	8.506
		76.329	0				71.282	28.824
		71.837	0				53.478	35.641
		82.681	0				75.855	37.232
		35.136	0				72.96	23.488
		51.082	0				56.201	45.365
		61.615	0				50.424	36.733
		42.514	0				77.405	41.021
		36.588	0				95.776	46.885
		84.71	0				57.052	38.652
		76.382	0				59.607	38.101
		81.861	0				74.271	33.069
		35.478	0				88.863	35.224
		72.338	0				63.855	18.843
		91.905	0				105.974	22.37
		63.634	0				70.605	8.704
		60.231	0				65.522	14.095
		75.325	0				42.298	8.358
		48.292	0				32.011	9.144
		56.039	0				76.012	26.073
		101.495	0				94.257	33.762
		181.171	0				39.424	15.947
		50.686	0				81.734	20.718
		59.197	0				50.528	11.364
		126.392	0				63.935	12.056
		0	0				58.116	10.657
		0	0				44.081	55.336
		0					23.746	20.722
		0					21.928
		0					53.186
		0					48.042
		0					46.452
		0					88.822
		0					32.354
		0					50.664
		0					88.129
							45.612

## Sheet: S.Fig.2
S.Fig.2a	TRKC/per cell			S.Fig.2b	TrkC intensity	Cell area			S.Fig.2c	TrkC	b3-TUB			S.Fig.2d	TrkC intensity	b3-TUB intensity
	0.503952				0.69	0.6				0.643758	1.06588				0.643758	1.06588
	1.02436				0.97	1.44				1.41951	1.01649				1.41951	1.01649
	1.16708				1.12	0.96				1.55049	1.15365				1.55049	1.15365
	0.970575				0.82	0.87				1.26829	1.1907				1.26829	1.1907
	0.522894				1.09	1.12				0.99062	0.94095				0.99062	0.94095
	0.856009				0.92	1.9				1.16614	1.08678				1.16614	1.08678
	0.985892				0.96	0.79				1.18464	0.635261				1.18464	0.635261
	1.43521				0.49	0.43				0.99157	0.901892				0.99157	0.901892
	1.16195				1.03	1.05				0.583613	1.01507				0.583613	1.01507
	1.52658				0.89	0.73				0.746634	0.800047				0.746634	0.800047
	1.27962				0.78	1.05				1.04543	1.00297				1.04543	1.00297
	0.755813				0.8	0.88				0.620108	0.682809				0.620108	0.682809
	1.09226				0.42	0.5				1.13219	0.524036				1.13219	0.524036
	1.20905				0.77	0.98				1.1475	1.12735				1.1475	1.12735
	0.893403				0.52	1.27				0.861706	1.04965				0.861706	1.04965
	1.17257				0.74	1.24				0.659687	1.13774				0.659687	1.13774
	1.09386				0.66	0.99				1.03929	0.930008				1.03929	0.930008
	0.807871				1.01	1.17				1.3577	0.980885				1.3577	0.980885
	1.07685				0.83	1.22				1.04056	1.34128				1.04056	1.34128
	1.17596				0.94	0.89				1.00372	1.31115				1.00372	1.31115
	0.759471				0.95	1.38				0.725256	0.769131				0.725256	0.769131
	0.707479				0.87	0.99				0.898455	0.73966				0.898455	0.73966
	0.523449				0.81	0.79				2.19692	1.56039				2.19692	1.56039
	0.482397				0.84	0.97				1.0213	0.737725				1.0213	0.737725
	0.942129				0.97	1.22				0.350224	1.15488				0.350224	1.15488
	1.22969				1.04	1.19				0.367103	1.21744				0.367103	1.21744
	0.660843				1	1.45				1.29213	1.25934				1.29213	1.25934
	1.09517				0.73	0.94				0.695463	0.666848				0.695463	0.666848
	1.37005				0.63	0.93				1.05934	1.02544				1.05934	1.02544
	0.16143				0.61	1.24				0.768563	1.06292				0.768563	1.06292
	1.56584				0.79	1.12				0.976464	1.35133				0.976464	1.35133
	1.68188				1.17	1.11				0.681264	0.974894				0.681264	0.974894
	1.11352				1.13	1.09				1.48325	0.972182				1.48325	0.972182
	0.847975				0.93	0.45				0.795353	0.844866				0.795353	0.844866
	1.28687				0.47	1.42				1.04785	0.889497				1.04785	0.889497
	1.00042				0.99	1.23				0.917371	0.936461				0.917371	0.936461
	0.867048				1.15	1.46				1.264	1.0933				1.264	1.0933
	0.611398				0.69	1.09				0.734816	1.14092				0.734816	1.14092
	1.18674				0.46	0.93				0.392077	1.11641				0.392077	1.11641
	1.33638				0.99	1.48				1.46229	1.37703				1.46229	1.37703
	1.54076				0.66	1.06				1.38546	1.04765				1.38546	1.04765
	0.505421				0.73	1.23				1.68396	1.06767				1.68396	1.06767
	1.3838				0.88	0.96				1.04829	0.948625				1.04829	0.948625
	1.48955				1.1	0.87				0.714509	1.05368				0.714509	1.05368
	0.68563				0.98	0.95				1.19412	1.38455				1.19412	1.38455
	1.24353				0.78	1.1				0.473068	0.890532				0.473068	0.890532
	1.50167				0.91	0.94				1.78107	1.20097				1.78107	1.20097
	1.31094				0.56	0.39				0.847402	0.996921				0.847402	0.996921
	0.932234				0.81	1.11				0.451022	1.05903				0.451022	1.05903
	1.35728				0.73	0.92				0.661105	0.816412				0.661105	0.816412
	0.910418				0.82	0.97				0.981032	0.634554				0.981032	0.634554
	1.02002				0.74	1.2				1.02374	0.705124				1.02374	0.705124
	1.20127				0.82	1.07				0.717634	0.792658				0.717634	0.792658
	0.802515				0.83	1.01				0.916899	0.849699				0.916899	0.849699
	0.787818				0.8	1.19				1.71788	0.899623				1.71788	0.899623
	0.639647				0.89	1.64				0.179814	0.881245				0.179814	0.881245
	1.23847				0.79	1.21				0.860017	1.21292				0.860017	1.21292
	1.14128				0.97	1				0.795	1.1474				0.795	1.1474
	1.82342				1.18	0.87				0.878879	0.96416				0.878879	0.96416
	0.842619				1.33	1.3				1.52946	0.973267				1.52946	0.973267
	0.904344				1.04	1.78				1.52713	0.943497				1.52713	0.943497
	0.992619				0.95	0.7				1.04982	1.02464				1.04982	1.02464
	0.6258				1.24	1.22				1.1304	1.03256				1.1304	1.03256
	0.678315				1.01	0.73				1.24629	0.983195				1.24629	0.983195
	1.19275				0.78	1.31				0.934907	0.962631				0.934907	0.962631
	1.14749				1.03	0.93				1.21587	0.839902				1.21587	0.839902
	0.674102				0.95	0.66				1.21705	1.11641				1.21705	1.11641
	0.593174				0.74	0.85				1.38672	1.01842				1.38672	1.01842
	1.08517				1.12	1.03				0.368587	0.985332				0.368587	0.985332
	1.33442				1.02	1.2				0.500213	0.781464				0.500213	0.781464
	1.03942				1.5	1.03				0.854878	0.818059				0.854878	0.818059
	1.59638				1.06	0.94				1.06075	0.818649				1.06075	0.818649
	1.36636				0.59	0.8				1.38817	1.00396				1.38817	1.00396
	0.987916				1.24	0.76				1.92243	0.824407				1.92243	0.824407
	1.07397				0.95	1.04				0.760564	0.838003				0.760564	0.838003
	0.759177				0.97	1.06				1.46412	1.14511				1.46412	1.14511
	0.770738				0.76	1.08				0.455095	1.10105				0.455095	1.10105
	1.12606				1.01	1.46				0.731777	1.1466				0.731777	1.1466
	1.70705				0.69	1.24				0.769445	0.917775				0.769445	0.917775
	1.73416				0.63	1.35				1.19842	1.76473				1.19842	1.76473
	0.809732				0.78	0.52				1.01208	0.781696				1.01208	0.781696
	1.46293				0.88	0.77				1.43612	1.49001				1.43612	1.49001
	1.21123				0.79	0.6				0.782803	1.05562				0.782803	1.05562
	0.939092				0.84	1.08				1.78093	1.07821				1.78093	1.07821
	0.758034				0.95	1.37				0.991219	1.18784				0.991219	1.18784
	0.906107				1.26	1.39				1.11251	1.35474				1.11251	1.35474
	0.456858				0.94	1.04				1.19166	0.992861				1.19166	0.992861
	1.16884				1.11	0.77				0.705513	1.12563				0.705513	1.12563
	0.715415				0.89	1.44				1.04982	1.36331				1.04982	1.36331
	1.09895				0.98	1.16				1.17456	1.43487				1.17456	1.43487
	1.47136				1.37	1.6				0.56884	0.821194				0.56884	0.821194
	1.85454				1.12	1.2				1.13892	0.893859				1.13892	0.893859
	0.647583				0.87	1				0.993529	0.896109				0.993529	0.896109
	0.975441				1.13	1.02				0.709442	0.990005				0.709442	0.990005
	0.408165				1.05	0.64				0.741968	1.12044				0.741968	1.12044
	0.471163				1.61	1.08				0.946836	0.887636				0.946836	0.887636
	1.42786				1.19	0.91				0.913905	1.09428				0.913905	1.09428
	0.451437				0.76	1.08				0.746944	0.75778				0.746944	0.75778
	1.07191				0.79	1.02				0.984385	0.786787				0.984385	0.786787
	0.747191				0.9	0.62				1.15787	1.03452				1.15787	1.03452
	0.777466				0.78	0.69				0.926168	0.919141				0.926168	0.919141
	1.395				0.69	0.6				0.769945	0.99744				0.769945	0.99744
	0.609144				0.94	0.75				0.93024	1.00253				0.93024	1.00253
	0.518093				1.16	0.98				0.999624	1.02226				0.999624	1.02226
	0.807022				0.8	1.07				0.762588	0.708535				0.762588	0.708535
	1.14046				0.88	0.76				0.609699	0.677277				0.609699	0.677277
	0.416166				0.59	0.67				1.58485	0.843698				1.58485	0.843698
	1.63083				1.23	0.83				0.832211	0.734298				0.832211	0.734298
	1.42887				1.03	0.63				0.840901	0.722999				0.840901	0.722999
	1.06659				0.69	0.76				0.870689	1.20848				0.870689	1.20848
	0.826323				1.39	1.56				0.964098	0.840812				0.964098	0.840812
	0.825376				0.93	0.79				1.16349	0.796781				1.16349	0.796781
	1.03419				1.42	1.39
	0.79693				1.2	0.82
	1.0547				1.56	0.84
	1.12332				1.45	0.82
	0.809046				1.08	0.82
	0.468027				1.35	0.76
	1.29386				0.68	1.14
	0.947028				1.08	0.61
	1.30088				1.41	0.96
	1.31277				1.02	0.73
	0.687916				1.29	1.02
	0.998988				1.15	0.77
	1.43243				1.33	0.65
	1.50323				0.98	0.88
	1.04889				1.34	0.92
	1.00523				1.35	1.11
	1.445				1.25	0.7
	1.67456				1.35	0.59
	1.23772				1.37	1.08
	0.942097				1.11	0.78
	1.28635				1.14	0.78
	1.04667				1.74	0.88
	1.24337				1.3	0.63
	0.909112				1.24	1.14
	1.75167				1.04	1.17
	0.905487				0.98	1.37
	0.78341				0.84	0.87
	0.98968				1.1	0.59
	0.878968				1.02	0.84
	0.807283				1.31	1.44
	0.35258				1.01	1.34
	0.580209				1.29	1.26
	0.823808				0.94	1.68
	1.02162				0.75	1.02
	0.853592				1.09	1.11
	0.54373				0.99	1.05
	0.809504				0.72	0.82
	1.32649				0.84	1.16
	0.954017				1.25	0.66
	0.890856				0.99	1.11
	1.41248				0.87	1.45
	0.337492				0.87	0.97
	1.35931				0.96	1.23
	0.366199				1	0.68
	0.707936				1.53	0.93
	0.871326				1.22	0.81
	0.763455				1.26	1.07
	0.912835				0.82	0.99
	0.93034				0.95	1.4
	0.574722				0.93	0.82
	0.589582				0.83	0.56
	1.16754				0.7	0.97
	1.78021				1.38	0.97
	0.914174				0.94	0.92
	0.890529				1.11	0.93
	0.943272				0.68	1.19
	0.523906				0.95	1.06
	1.07335				1.25	0.99
	1.39735				0.9	0.61
	1.07933				0.86	0.93
	0.469824				0.77	0.83
	1.00954				1.2	0.55
	1.11365				1.46	0.51
	0.405617				0.93	0.96
	0.966688				0.93	0.81
	1.34954				1.02	1.07
	1.42048				1.1	1
	1.05173				1.23	1.27
	1.04226				1.27	0.98
	1.44177				1.06	1.14
	0.789125				0.87	0.59
	0.991737				1.15	0.71
	0.75467				0.91	0.69
	0.624592				0.79	0.9
	1.09523				1.16	0.96
	1.26251				0.81	0.48
	0.690627				0.92	0.67
	1.19474				0.78	1.01
	1.15709				0.92	1.13
	0.716427				1.01	0.85
	0.814141				0.62	0.63
	0.523873				1.22	1.08
	0.853886				1.3	0.85
	1.60301				1.67	0.78
	0.268713				1.73	1.11
	0.29742				1.01	0.66
	1.2935				1.13	1.25
					0.82	0.93
					1.14	1.08
mean	1				0.66	1.24
SD	0.34				1.1	1.29
					1.19	1.19
					1.53	1.53
					1.52	1.3
					1.1	1.23
					0.97	0.73
					1.45	0.8
					1.19	1.04
					1.16	0.63
					0.75	0.86
					1	1.54
					0.98	1.18
					0.73	0.96
					1.02	1.27
					1.2	1.12
					1.06	0.92
					1.28	0.88
					1.05	0.87
					1.03	1.25
					1.18	1.32
					1.31	1.21
					0.99	0.78
					1.03	0.95
					0.85	0.98
					0.77	1.08
					0.78	0.7
					1.28	1.1
					1.18	1.02
					0.92	0.97
					0.86	1.01
					1.34	0.89
					1.1	0.73
					1.13	0.88
					1.2	0.97
					1.22	0.72
					1.31	0.93
					1.14	0.85
					1.07	0.73
					1.05	0.92
					1.13	0.58
					0.69	0.71
					1.2	0.94
					1.27	0.74
					1.59	0.98
					1.25	1.12
					1.44	0.7
					0.96	0.89
					0.71	1.1
					0.85	0.7
					1.27	1.12
					0.81	0.69
					1.03	0.97
					0.84	0.87
					1.1	1.09
					0.86	0.89
					1.07	0.55
					1.04	0.94
					0.73	0.88
					1.39	1.28
					1.35	0.74
					1.44	0.65
					1.51	0.91
					1.3	1.04
					1.13	1.13
					0.86	1.27
					0.94	0.8
					0.81	1.12
					0.9	0.92
					0.82	1.63
					0.66	0.78
					1.27	1.1
					0.8	0.8
					1.05	1.06
					1.28	1.05
					1.22	0.8
					1.22	1.12
					1.26	1.06
					0.9	1.13
					1.01	0.99
					0.89	1.11
					0.51	1.17
					1.1	1.53
					0.83	0.99
					0.75	1.2
					0.76	0.78
					0.81	1.75
					1.22	1.19
					1.25	0.63
					1.16	1.13
					0.94	0.71
					0.8	0.93
					0.58	0.9
					1.23	1.35
					0.73	1.09
					0.84	1.25
					0.87	1.04
					0.89	0.97
					1.11	1.1
					1.04	1.27
					1.09	1.56
					0.71	0.97
					0.62	0.69
					1.01	0.82
					1.1	1.2
					1.27	1.02
					0.72	0.93
					0.93	0.9
					1.17	0.94
					1.08	0.45
					0.94	0.86
					1.2	1.07
					1.07	1.29
					0.94	1.28
					0.86	1.43
					0.82	1.24
					1.42	0.89
					0.98	1.07
					1.08	1.31
					0.75	1.13
					0.76	1.15
					0.48	0.97
					0.75	0.97
					0.75	0.85
					0.73	0.98
					0.85	1.25
					1.03	0.91
					0.66	0.67
					0.96	1.16
					1.05	0.71
					0.84	1.03
					1.09	0.92
					0.94	0.87
					0.85	1.27
					0.98	0.88
					0.67	1.12
					0.87	1.3
					0.8	1.39
					0.93	1.29
					1.03	1.15
					1.08	0.94
					1.12	0.97
					0.78	1.19
					0.98	1.18
					0.74	0.9
					1.12	1.16
					0.96	1.39
					1.2	0.83
					1.06	0.67
					1.25	0.86

## Sheet: S.Fig.3
	S.Fig.3e	Soma	TrkC growth cone
		0.34906	0.154116
		0.923793	0.990465
		0.692512	0.573738
		0.633218	0.381313
		0.867645	0.717465
		0.62237	0.532349
		0.351153	0.431964
		0.529479	0.436507
		0.051258	0.145143
		0.749072	0.627208
		0.240295	0.257265
		0.855942	0.996757
		0.420439	0.366264
		0.494783	0.350906
		1	1
		0.876965	0.977927
		0.178693	0.086034
		0.383573	0.187677
		0.482682	0.292653
		0.660779	0.469875
		0.558431	0.571251
		0.43752	0.389219
		0.337112	0.309403
		0.271691	0.211202
		0.636609	0.576229
		0.432173	0.472
		0.315494	0.50123
		0.374452	0.360668
		0.373275	0.51073
		0.307488	0.427515
		0.477946	0.582318
		0.229554	0.294807

## Sheet: S.Fig.4
	S.Fig.4a	Pan	FL	T*			S.Fig.4b	Full length	Truncated
								FL	T*
		1	4					1	0
		1	2					1	0
		1	0	1				1	0
		1	0	1				1	0
		1	0	1				1	0
		1	0	1				1	0
		1	0	1				1	0
		1	0	1				1	0
		1	0	1				1	0
		1	0	1				1	0
		1	0	1				1	1
		1	2					1	1
		1	1	0				1	1
		1	0	1				1	1
		1	3					1	1
		1	1	0				1	1
		1	0	1				1	2
		1	1	0				1	2
		1	1	0				1	2
		1	3					1	2
		1	7					1	2
		1	1	0				1	3
		1	9					1	4
		1	7					1	4
		1	23					1	6
		1	9					1	6
		1	19					1	7
		1	3					1	7
		1	1	0				1	11
		1	10					1	19
		1	0	1				1	30
		1	20					2	0
		1	2					2	0
		1	4					2	0
		1	0	1				2	1
		1	2					2	1
		1	3					2	1
		1	0	1				2	1
		1	0	1				2	2
		1	10					2	2
		1	1	0				2	3
		1	0	1				2	7
		1	0	1				2	8
		1	2					2	11
		1	1	0				2	12
		1	0	1				3	0
		1	0	1				3	0
		1	2					3	1
		1	1	0				3	1
		1	0	1				3	1
		1	1	0				3	2
		1	0	1				3	2
		2	0	2				3	2
		2	7					3	3
		2	0	2				3	3
		2	0	2				3	5
		2	0	2				3	5
		2	0	2				3	10
		2	1	1				3	14
		2	0	2				3	15
		2	0	2				3	18
		2	0	2				4	0
		2	0	2				4	0
		2	3					4	0
		2	3					4	1
		2	0	2				4	1
		2	0	2				4	1
		2	25					4	2
		2	3					4	3
		2	5					4	4
		2	3					4	4
		2	2	0				4	4
		2	3					4	5
		2	3					4	6
		2	8					4	11
		2	3					4	69
		2	19					5	0
		2	3					5	0
		2	13					5	0
		2	2	0				5	1
		2	3					5	2
		2	2	0				5	2
		2	3					5	4
		2	1	1				5	4
		2	4					5	5
		2	1	1				5	6
		2	1	1				5	7
		2	1	1				5	10
		2	1	1				5	15
		2	0	2				5	16
		3	5					6	0
		3	0	3				6	0
		3	0	3				6	1
		3	1	2				6	2
		3	2	1				6	3
		3	10					6	4
		3	8					6	5
		3	2	1				6	7
		3	3	0				6	27
		3	2	1				6	38
		3	1	2				6	58
		3	3	0				7	1
		3	1	2				7	3
		3	1	2				7	5
		3	1	2				7	5
		3	2	1				7	9
		4	0	4				7	9
		4	0	4				7	16
		4	4	0				8	0
		4	3	1				8	12
		4	2	2				8	23
		4	3	1				9	5
		4	3	1				9	6
		4	1	3				9	9
		4	4	0				9	11
		4	2	2				9	13
		4	4	0				10	1
		4	0	4				10	3
		4	0	4				10	5
		4	0	4				10	8
		5	0	5				10	8
		5	3	2				10	8
		5	4	1				10	9
		5	7					10	10
		5	3	2				10	12
		5	1	4				10	13
		5	2	3				11	0
		5	4	1				11	4
		5	5	0				12	0
		5	1	4				12	0
		5	5	0				12	1
		5	3	2				12	5
		5	10					12	8
		5	8					12	10
		5	5	0				12	29
		5	0	5				13	0
		5	4	1				13	2
		6	5	1				13	20
		6	6	0				14	0
		6	3	3				14	2
		6	4	2				14	5
		6	6	0				14	13
		6	3	3				15	2
		6	8					15	4
		7	1	6				16	3
		7	1	6				16	4
		7	6	1				16	25
		7	8					17	5
		7	5	2				18	1
		7	5	2				18	3
		7	8					18	6
		7	4	3				18	15
		8	1	7				19	1
		8	0	8				19	2
		8	4	4				20	1
		8	9					20	2
		8	9					20	36
		8	7	1				21	0
		8	16					21	1
		8	1	7				21	3
		8	13					21	5
		8	4	4				21	11
		8	6	2				21	13
		8	10					21	19
		8	8	0				22	4
		8	3	5				23	3
		8	3	5				23	5
		8	4	4				24	2
		9	6	3				24	3
		9	2	7				24	4
		9	0	9				24	10
		9	11					24	23
		9	5	4				26	22
		9	4	5				27	11
		9	0	9				28	1
		9	5	4				28	4
		10	5	5				29	11
		10	13					29	12
		10	7					29	17
		10	11					30	1
		10	14					30	7
		10	4	6				31	12
		10	6	4				31	14
		10	2	8				32	4
		10	0	10				32	7
		11	5	6				33	0
		11	6	5				34	3
		11	12					34	6
		11	10	1				34	8
		11	11	0				35	3
		11	16					35	8
		11	12					35	10
		11	13					35	13
		12	1	11				36	3
		12	15					36	8
		12	12	0				37	4
		12	17					37	5
		12	7	5				37	14
		12	7	5				37	19
		12	12	0				38	4
		12	5	7				39	3
		13	17					39	10
		13	3	10				39	19
		13	10	3				40	25
		13	12	1				41	0
		13	13	0				41	2
		13	6	7				42	2
		13	2	11				42	21
		14	2	12				44	2
		14	9	5				44	5
		14	14	0				46	8
		14	15					47	0
		15	0	15				47	12
		15	9	6				47	44
		15	21					48	27
		15	10	5				51	8
		15	13	2				53	16
		15	11	4				58	8
		15	5	10				60	24
		15	20					65	6
		15	4	11				68	23
		15	17					71	9
		16	7	9				89	1
		16	7	9
		16	14	2
		16	18
		16	19
		17	15	2
		17	12	5
		17	3	14
		18	10	8
		18	3	15
		18	10	8
		18	19
		18	10	8
		18	9	9
		19	16	3
		19	18	1
		19	10	9
		19	21
		19	15	4
		19	14	5
		20	10	10
		20	1	19
		20	16	4
		20	5	15
		20	12	8
		20	9	11
		20	19	1
		20	8	12
		21	3	18
		21	19	2
		21	21	0
		21	20	1
		21	5	16
		21	18	3
		22	17	5
		22	20	2
		22	9	13
		22	21	1
		22	10	12
		22	12	10
		23	7	16
		23	37
		23	10	13
		24	18	6
		24	21	3
		24	29
		24	27
		26	0	26
		26	22	4
		26	23	3
		26	21	5
		26	24	2
		27	31
		27	14	13
		27	24	3
		28	23	5
		28	24	4
		29	31
		29	37	-8
		29	31
		29	28	1
		31	1	30
		31	34
		31	30	1
		31	8	23
		32	28	4
		32	21	11
		33	6	27
		33	18	15
		33	0	33
		33	13	20
		33	33	0
		34	24	10
		34	21	13
		36	32	4
		37	40	-3
		37	30	7
		37	34	3
		38	27	11
		38	35	3
		39	36	3
		39	32	7
		40	34	6
		40	21	19
		40	43	-3
		40	29	11
		41	16	25
		41	12	29
		41	37	4
		41	41	0
		41	29	12
		42	37	5
		42	39	3
		42	34	8
		42	38	4
		43	31	12
		43	41	2
		43	35	8
		44	36	8
		44	42	2
		44	6	38
		45	35	10
		45	31	14
		46	47	-1
		46	44	2
		46	48	-2
		46	29	17
		47	47	0
		47	24	23
		48	26	22
		48	50	-2
		48	35	13
		49	44	5
		49	39	10
		49	52
		51	52
		51	37	14
		52	66
		54	46	8
		56	20	36
		56	37	19
		58	39	19
		59	47	12
		59	51	8
		60	75
		63	42	21
		64	6	58
		65	40	25
		66	58	8
		68	72	-4
		69	53	16
		71	65	6
		72	79
		73	4	69
		75	48	27
		78	84	-6
		80	71	9
		84	60	24
		90	89	1
		91	47	44
		91	68	23

## Sheet: S.Fig.5
				S.Fig.5b				S.Fig.5c
					TrkC++;Bax--	TrkC--;Bax--			TrkC++;Bax--	TrkC--;Bax--
					74.877	69.168			112.08	97.6339
					49.267	31.638			95.1432	96.1395
					57.048	41.487			82.1918	107.597
					20.477	27.7			110.585	109.589
					46.76	52.059
					36.421	57.934
					27.517	43.358
					42.787	35.657
					79.743	40.063
					22.233	49.805
					48.275	52.774
					23.814	30.821
					49.069	22.949
					31.733	47.274
					28.027	40.042
					33.878	53.567
					53.858	70.446
					63.992	67.732
					36.979	40.973
					64.432	30.241
					27.103	58.579
					44.663	53.788
					34.68	74.831
					22.308	29.808
					42.083	50.077
					80.548	42.373
					45.24	22.821
					76.789	17.938
					66.198	44.326
					57.532	37.185
					47.959	43.257
					30.39	31.727
					38.048	50.985
					29.879	14.363
					45.407	33.615
					77.076	40.304
					61.679	78.352
					26.436	48.942
					43.833	43.083
					60.618	67.323
					41.711	62.285
					35.499	29.578
					42.572	33.835
					57.272	58.459
					68.27	73.803
					47.202	31.986
					28.932	33.949
					53.14	65.704
					59.277	51.091
					15.771	59.956
					36.811	51.443
					35.941	48.081
					13.16	71.081
					60.025	61.869
					63.695	32.48
					29.436	43.477
					52.253	40.947
					59.568	48.067
					30.424	52.47
					54.322	28.819
					16.856	40.267
					29.003	38.013
					72.55	65.933
					47.762	34.531
					43.897	59.052
					30.727	59.905
					57.439	48.199
					44.503	29.365
					49.561	45.955
					34.373	38.353
					27.754	46.399
					55.59	65.01
					60.865	45.967
					40.475	35.17
					48.595	35.188
					61.781	23.813
					37.783	47.989
					39.541	46.364
					43.556	18.077
					42.694	19.093
					63.961	48.39
					46.573	27.598
					35.83	58.155
					35.11	69.204
					39.67	55.38
					39.59	35.363
					49.09	31.315
					26.05	30.15
					42.03	40.111
					28.57	19.918
					32.44	33.899
					59.07	53.282
					42.55	24.383
					56.25	16.526
					75.29	16.989
					26.31	36.37
					20.34	47.744
					54.83	26.414
					57.62	48.306
					36.88	58.013
					41.96	58.494
					28.52	59.643
					66.57	52.613
					45.32	58.551
					60.81	75.752
					27.31	26.307
					67.4	75.195
					28.78	26.076
						18.873
						32.123
						31.838
						46.65
						26.551
						67.749
						22.03
						51.164
						30.183
						63.488
						17.429
						36.961
						36.988
						46.039
						54.781
						26.424
						38.602
						55.701
						69.894
						32.906
						66.782
						49.037
						38.286
						46.922
						42.368
						39.181
						55.635
						27.511
						32.404
						50.061
						48.247

[truncated: 2 more sheets: S.Fig.6, S.Fig.7]
